# Supplementary material for: Tiling Histone H3 Lysine 4 and 27 Methylation in Zebrafish Using High-Density Microarrays
Source: PLoS One. 2010 Dec 20;5(12):e15651. doi: 10.1371/journal.pone.0015651 (PMC3004928; doi:10.1371/journal.pone.0015651)
Supplement: Table S1 — GO terms enriched among genes marked by H3K4me3, H3K27me3 or both marks. (XLS) [file pone.0015651.s001.xls]

## Sheet: ZF4_H3K4me3 only
GO terms enriched among genes marked by H3K4me3 only in ZF4 cells
N = 6383	(total number of genes in this group)
Pvalue	Count	Size	Term
5.32e-15	151	193	[GO:0006412] translation
6.99e-12	198	278	[GO:0008104] protein localization
4.25e-11	71	83	[GO:0006396] RNA processing
2.04e-10	48	52	[GO:0048285] organelle fission
2.45e-10	117	154	[GO:0044257] cellular protein catabolic process
3.1e-10	147	202	[GO:0009057] macromolecule catabolic process
2.03e-09	57	66	[GO:0000279] M phase
2.15e-09	44	48	[GO:0007067] mitosis
2.39e-09	168	240	[GO:0044248] cellular catabolic process
2.45e-09	1681	3024	[GO:0044238] primary metabolic process
3.12e-09	63	75	[GO:0022402] cell cycle process
6.33e-09	70	86	[GO:0006281] DNA repair
2.43e-08	45	51	[GO:0000278] mitotic cell cycle
1.52e-07	1378	2513	[GO:0044237] cellular metabolic process
2.99e-07	76	100	[GO:0019941] modification-dependent protein catabolic process
9.71e-07	99	139	[GO:0015031] protein transport
1.17e-06	130	190	[GO:0051649] establishment of localization in cell
3.27e-06	90	126	[GO:0070727] cellular macromolecule localization
5.3e-06	87	122	[GO:0006886] intracellular protein transport
7.7e-06	315	519	[GO:0016043] cellular component organization
3.41e-05	64	88	[GO:0051301] cell division
3.7e-05	29	34	[GO:0009108] coenzyme biosynthetic process
6.96e-05	34	42	[GO:0006511] ubiquitin-dependent protein catabolic process
7.34e-05	85	124	[GO:0051716] cellular response to stimulus
9.4e-05	53	72	[GO:0006397] mRNA processing
0.000105	56	77	[GO:0051246] regulation of protein metabolic process
0.00019	51	70	[GO:0051186] cofactor metabolic process
0.000226	37	48	[GO:0008380] RNA splicing
0.000227	21	24	[GO:0006364] rRNA processing
0.000382	15	16	[GO:0032313] regulation of Rab GTPase activity
0.000538	68	100	[GO:0006457] protein folding
0.000617	38	51	[GO:0045454] cell redox homeostasis
0.000674	83	126	[GO:0051276] chromosome organization
0.000699	14	15	[GO:0007059] chromosome segregation
0.000714	27	34	[GO:0008033] tRNA processing
0.000729	21	25	[GO:0043038] amino acid activation
0.000902	304	523	[GO:0043687] post-translational protein modification
0.000931	366	638	[GO:0043412] macromolecule modification
0.00104	28	36	[GO:0043087] regulation of GTPase activity
0.00108	84	129	[GO:0006519] cellular amino acid and derivative metabolic process
0.00113	18	21	[GO:0006733] oxidoreduction coenzyme metabolic process
0.00113	64	95	[GO:0044283] small molecule biosynthetic process
0.00117	20	24	[GO:0006399] tRNA metabolic process
0.0012	20	24	[GO:0006418] tRNA aminoacylation for protein translation
0.00129	10	10	[GO:0006402] mRNA catabolic process
0.00138	83	128	[GO:0008219] cell death
0.00162	289	499	[GO:0006796] phosphate metabolic process
0.00162	81	125	[GO:0006915] apoptosis
0.00187	55	81	[GO:0008610] lipid biosynthetic process
0.00208	80	124	[GO:0016192] vesicle-mediated transport
0.00232	12	13	[GO:0007346] regulation of mitotic cell cycle
0.00232	12	13	[GO:0044272] sulfur compound biosynthetic process
0.00236	74	114	[GO:0044106] cellular amine metabolic process
0.00268	24	31	[GO:0006357] regulation of transcription from RNA polymerase II promoter
0.00294	20	25	[GO:0034660] ncRNA metabolic process
0.00322	18	22	[GO:0033365] protein localization in organelle
0.00326	27	36	[GO:0015992] proton transport
0.00417	952	1784	[GO:0043170] macromolecule metabolic process
0.00429	111	181	[GO:0043436] oxoacid metabolic process
0.00429	323	583	[GO:0044267] cellular protein metabolic process
0.00436	145	242	[GO:0044085] cellular component biogenesis
0.00487	8	8	[GO:0000184] nuclear-transcribed mRNA catabolic process, nonsense-mediated decay
0.00503	13	15	[GO:0046128] purine ribonucleoside metabolic process
0.0052	17	21	[GO:0032446] protein modification by small protein conjugation
0.00581	35	50	[GO:0046394] carboxylic acid biosynthetic process
0.00584	38	55	[GO:0016568] chromatin modification
0.00713	25	34	[GO:0015986] ATP synthesis coupled proton transport
0.00754	10	11	[GO:0010627] regulation of protein kinase cascade
0.00801	37	54	[GO:0046578] regulation of Ras protein signal transduction
0.00831	16	20	[GO:0009451] RNA modification
0.00843	12	14	[GO:0042254] ribosome biogenesis
0.00859	12	14	[GO:0006505] GPI anchor metabolic process
0.00859	12	14	[GO:0006778] porphyrin metabolic process
0.00859	12	14	[GO:0046474] glycerophospholipid biosynthetic process
0.0087	14	17	[GO:0006414] translational elongation
0.00884	35	51	[GO:0034641] cellular nitrogen compound metabolic process
0.00913	7	7	[GO:0006974] response to DNA damage stimulus
0.00949	7	7	[GO:0006518] peptide metabolic process

## Sheet: ZF4_H3K27me3 only
GO terms enriched among genes marked by H3K27me3 only in ZF4 cells
N = 1064	(total number of genes in this group)
Pvalue	Count	Size	Term
3.05e-14	72	352	[GO:0007186] G-protein coupled receptor protein signaling pathway
1.53e-12	99	602	[GO:0023033] signaling pathway
5.04e-08	14	32	[GO:0009581] detection of external stimulus
5.04e-08	14	32	[GO:0009582] detection of abiotic stimulus
7.25e-08	11	20	[GO:0018298] protein-chromophore linkage
9.13e-07	23	94	[GO:0050877] neurological system process
9.17e-07	9	16	[GO:0007602] phototransduction
3.09e-06	143	1247	[GO:0032501] multicellular organismal process
3.9e-06	15	49	[GO:0007601] visual perception
6.15e-06	16	57	[GO:0007600] sensory perception
1.12e-05	13	41	[GO:0035050] embryonic heart tube development
2.56e-05	9	22	[GO:0007218] neuropeptide signaling pathway
6.49e-05	107	932	[GO:0023046] signaling process
0.000133	59	461	[GO:0050896] response to stimulus
0.000646	7	20	[GO:0001706] endoderm formation
0.000666	13	59	[GO:0015674] di-, tri-valent inorganic cation transport
0.000678	11	45	[GO:0009416] response to light stimulus
0.000686	45	343	[GO:0006811] ion transport
0.00074	29	193	[GO:0030001] metal ion transport
0.0012	10	41	[GO:0007498] mesoderm development
0.00123	7	22	[GO:0045893] positive regulation of transcription, DNA-dependent
0.00147	10	42	[GO:0010628] positive regulation of gene expression
0.00153	206	2142	[GO:0050789] regulation of biological process
0.00165	7	23	[GO:0007422] peripheral nervous system development
0.00178	10	43	[GO:0045935] positive regulation of nucleobase, nucleoside, nucleotide and nucleic acid metabolic process
0.00195	3	4	[GO:0032526] response to retinoic acid
0.00212	6	18	[GO:0045087] innate immune response
0.00214	10	44	[GO:0010557] positive regulation of macromolecule biosynthetic process
0.00223	4	8	[GO:0006584] catecholamine metabolic process
0.00223	4	8	[GO:0018958] phenol metabolic process
0.00223	4	8	[GO:0034311] diol metabolic process
0.00255	10	45	[GO:0031328] positive regulation of cellular biosynthetic process
0.00261	9	38	[GO:0006873] cellular ion homeostasis
0.00276	92	875	[GO:0007165] signal transduction
0.00289	6	19	[GO:0001707] mesoderm formation
0.00358	10	47	[GO:0009893] positive regulation of metabolic process
0.00379	9	40	[GO:0006816] calcium ion transport
0.00424	20	132	[GO:0048522] positive regulation of cellular process
0.00451	7	27	[GO:0030005] cellular di-, tri-valent inorganic cation homeostasis
0.00458	3	5	[GO:0030325] adrenal gland development
0.00458	3	5	[GO:0050829] defense response to Gram-negative bacterium
0.00504	6	21	[GO:0010001] glial cell differentiation
0.00562	8	35	[GO:0009617] response to bacterium
0.00588	4	10	[GO:0009612] response to mechanical stimulus
0.00646	2	2	[GO:0008347] glial cell migration
0.00646	2	2	[GO:0021999] neural plate anterior/posterior regionalization
0.00646	2	2	[GO:0035188] hatching
0.00646	2	2	[GO:0060896] neural plate pattern specification
0.00686	5	16	[GO:0045995] regulation of embryonic development
0.00686	5	16	[GO:0050906] detection of stimulus involved in sensory perception
0.00708	14	85	[GO:0006955] immune response
0.00792	70	656	[GO:0051252] regulation of RNA metabolic process
0.00861	3	6	[GO:0014044] Schwann cell development
0.00861	3	6	[GO:0033273] response to vitamin
0.00861	3	6	[GO:0050905] neuromuscular process
0.00861	3	6	[GO:0055003] cardiac myofibril assembly
0.00861	3	6	[GO:0055012] ventricular cardiac muscle cell differentiation
0.00866	4	11	[GO:0031667] response to nutrient levels
0.00871	10	53	[GO:0048878] chemical homeostasis
0.0099	9	46	[GO:0051704] multi-organism process

## Sheet: ZF4 H3K4me3 and H3K27me3
GO terms enriched among genes marked by H3K4me3 and H3K27me3 in ZF4 cells
N = 2234	(total number of genes in this group)
Pvalue	Count	Size	Term
3.36e-23	286	926	[GO:0051171] regulation of nitrogen compound metabolic process
1.05e-22	298	984	[GO:0031323] regulation of cellular metabolic process
4.38e-22	289	953	[GO:0009889] regulation of biosynthetic process
1.29e-21	44	58	[GO:0007156] homophilic cell adhesion
4.53e-20	294	1002	[GO:0080090] regulation of primary metabolic process
1.55e-19	295	1014	[GO:0060255] regulation of macromolecule metabolic process
3.2e-18	207	652	[GO:0006355] regulation of transcription, DNA-dependent
4.57e-18	502	2030	[GO:0050789] regulation of biological process
8.36e-18	212	678	[GO:0032774] RNA biosynthetic process
4.76e-13	334	1305	[GO:0034645] cellular macromolecule biosynthetic process
1.03e-11	338	1353	[GO:0010467] gene expression
5.78e-11	360	1477	[GO:0006139] nucleobase, nucleoside, nucleotide and nucleic acid metabolic process
8.42e-11	63	157	[GO:0007155] cell adhesion
4.24e-10	62	166	[GO:0007275] multicellular organismal development
1.02e-08	99	318	[GO:0007399] nervous system development
5.9e-06	28	67	[GO:0006813] potassium ion transport
8.08e-06	72	257	[GO:0045449] regulation of transcription
1.97e-05	135	535	[GO:0009653] anatomical structure morphogenesis
2.58e-05	888	4630	[GO:0009987] cellular process
7.74e-05	146	602	[GO:0023033] signaling pathway
7.85e-05	13	24	[GO:0033339] pectoral fin development
0.000219	64	231	[GO:0007154] cell communication
0.000237	11	20	[GO:0048880] sensory system development
0.000263	95	374	[GO:0007186] G-protein coupled receptor protein signaling pathway
0.000492	14	31	[GO:0051093] negative regulation of developmental process
0.000536	89	355	[GO:0030154] cell differentiation
0.000625	199	891	[GO:0007165] signal transduction
0.000696	11	22	[GO:0042127] regulation of cell proliferation
0.000727	6	8	[GO:0051091] positive regulation of transcription factor activity
0.000727	6	8	[GO:0051099] positive regulation of binding
0.000786	86	343	[GO:0006811] ion transport
0.0011	7	11	[GO:0051101] regulation of DNA binding
0.0011	7	11	[GO:0090046] regulation of transcription regulator activity
0.00139	29	92	[GO:0048666] neuron development
0.00184	6	9	[GO:0048484] enteric nervous system development
0.00215	116	512	[GO:0048731] system development
0.00282	56	216	[GO:0007389] pattern specification process
0.00345	9	19	[GO:0035136] forelimb morphogenesis
0.00345	9	19	[GO:0060173] limb development
0.00358	20	60	[GO:0045165] cell fate commitment
0.00369	40	146	[GO:0048699] generation of neurons
0.00383	8	16	[GO:0048915] posterior lateral line system development
0.00405	7	13	[GO:0042462] eye photoreceptor cell development
0.00452	24	78	[GO:0007420] brain development
0.0047	4	5	[GO:0007194] negative regulation of adenylate cyclase activity
0.0047	4	5	[GO:0021884] forebrain neuron development
0.0047	4	5	[GO:0030098] lymphocyte differentiation
0.00557	49	190	[GO:0007423] sensory organ development
0.00585	88	376	[GO:0009790] embryonic development
0.00604	3	3	[GO:0000160] two-component signal transduction system (phosphorelay)
0.00604	3	3	[GO:0048635] negative regulation of muscle organ development
0.00609	8	17	[GO:0046530] photoreceptor cell differentiation
0.00635	29	101	[GO:0051239] regulation of multicellular organismal process
0.00658	31	110	[GO:0001944] vasculature development
0.0068	19	59	[GO:0001525] angiogenesis
0.00684	7	14	[GO:0030326] embryonic limb morphogenesis
0.00684	7	14	[GO:0030901] midbrain development
0.00684	7	14	[GO:0035118] embryonic pectoral fin morphogenesis
0.00696	30	106	[GO:0043010] camera-type eye development
0.00697	16	47	[GO:0030902] hindbrain development
0.00726	6	11	[GO:0021872] generation of neurons in the forebrain
0.00881	14	41	[GO:0023060] signal transmission
0.00901	28	99	[GO:0009952] anterior/posterior pattern formation
