# Supplementary material for: Tiling Histone H3 Lysine 4 and 27 Methylation in Zebrafish Using High-Density Microarrays
Source: PLoS One. 2010 Dec 20;5(12):e15651. doi: 10.1371/journal.pone.0015651 (PMC3004928; doi:10.1371/journal.pone.0015651)
Supplement: Table S2 — Enriched GO terms with gene list among expressed and non-expressed genes marked by H3K4me3, H3K27me3 or both marks. (XLS) [file pone.0015651.s002.xls]

## Sheet: ZF4_H3K4me3_Only_Present_GO_ENR
Enriched GO terms with gene list among expressed genes marked by H3K4me3
N = 5002	(total number of expressed H3K4me3 genes)
Pvalue	Count	Size	Term
1.82e-12	173	278	[GO:0008104] protein localization
			gosr1 golgi SNAP receptor complex member 1
			rab22a RAB22A, member RAS oncogene family
			vps18 vacuolar protein sorting protein 18
			rab8b RAB8B, member RAS oncogene family
			sec22ba SEC22 vesicle trafficking protein homolog B (S. cerevisiae), a
			gpc4 glypican 4
			rab2a RAB2A, member RAS oncogene family
			sec61al1 Sec61 alpha like 1
			naca nascent polypeptide-associated complex alpha polypeptide
			mpp5a membrane protein, palmitoylated 5a (MAGUK p55 subfamily member 5a)
			sec31a sec31 homolog A (S. cerevisiae)
			sec61al2 Sec61 alpha like 2
			ap3m1 adaptor-related protein complex 3, mu 1 subunit
			arcn1 archain 1
			mtx1b metaxin 1b
			sdad1 SDA1 domain containing 1
			dye dead eye
			cse1l chromosome segregation 1-like (S. cerevisiae)
			tomm22 translocase of outer mitochondrial membrane 22 homolog (yeast)
			ipo7 importin 7
			cltca clathrin, heavy polypeptide a (Hc)
			xpo4 exportin 4
			snupn snurportin 1
			rab18a RAB18A, member RAS oncogene family
			kdelr2l KDEL (Lys-Asp-Glu-Leu) endoplasmic reticulum protein retention receptor 2, like
			napa N-ethylmaleimide sensitive fusion protein attachment protein alpha
			ap1s2 adaptor-related protein complex 1, sigma 2 subunit
			sec23b Sec23 homolog B (S. cerevisiae)
			sec22bb SEC22 vesicle trafficking protein homolog B (S. cerevisiae), b
			kpna4 karyopherin alpha 4 (importin alpha 3)
			xpo6 exportin 6
			hgs hepatocyte growth factor-regulated tyrosine kinase substrate
			scamp2l secretory carrier membrane protein 2, like
			ap2b1 adaptor-related protein complex 2, beta 1 subunit
			seh1l SEH1-like (S. cerevisiae)
			zgc:73136 zgc:73136
			vps36 vacuolar protein sorting 36 homolog (S. cerevisiae)
			zgc:56134 zgc:56134
			apg3l APG3 autophagy 3-like
			snx1 sorting nexin 1
			zgc:65979 zgc:65979
			copb1 coatomer protein complex, subunit beta 1
			ktn1 kinectin 1
			bcap31 B-cell receptor-associated protein 31
			kpna3 karyopherin (importin) alpha 3
			rab1a RAB1A, member RAS oncogene family
			rab14 RAB14, member RAS oncogene family
			rab13 RAB13, member RAS oncogene family
			kdelr2 KDEL (Lys-Asp-Glu-Leu) endoplasmic reticulum protein retention receptor 2
			aktip akt interacting protein
			vps13a vacuolar protein sorting 13 homolog A (S. cerevisiae)
			rab5c RAB5C, member RAS oncogene family
			stam signal transducing adaptor molecule (SH3 domain and ITAM motif) 1
			uso1 USO1 homolog, vesicle docking protein (yeast)
			zgc:56112 zgc:56112
			mrpl45 mitochondrial ribosomal protein L45
			ap1s1 adaptor-related protein complex 1, sigma 1 subunit
			zgc:56402 zgc:56402
			ap4b1l adaptor-related protein complex 4, beta 1 subunit-like
			chmp5 chromatin modifying protein 5
			chmp1a chromatin modifying protein 1A
			selenbp1 selenium binding protein 1
			pex13 peroxisome biogenesis factor 13
			timm50 translocase of inner mitochondrial membrane 50 homolog (yeast)
			zgc:73356 zgc:73356
			vps26a vacuolar protein sorting 26 homolog A (yeast)
			rab7 RAB7, member RAS oncogene family
			rab5ab RAB5A, member RAS oncogene family, b
			srp54 signal recognition particle 54
			ap2m1b adaptor-related protein complex 2, mu 1 subunit, b
			vti1b vesicle transport through interaction with t-SNAREs homolog 1B (yeast)
			zgc:55536 zgc:55536
			srp9 signal recognition particle 9
			zgc:56049 zgc:56049
			pafah1b1b platelet-activating factor acetylhydrolase, isoform Ib, alpha subunit b
			arcn1l archain 1 like
			dzip1 DAZ interacting protein 1
			chm choroideremia
			zgc:77214 zgc:77214
			rab5b RAB5B, member RAS oncogene family
			chmp2bl chromatin modifying protein 2B, like
			clta clathrin, light chain (Lca)
			srp19 signal recognition particle 19
			zgc:63637 zgc:63637
			vps26b vacuolar protein sorting 26 homolog B
			scamp2 secretory carrier membrane protein 2
			chmp4b chromatin modifying protein 4B
			sec23a Sec23 homolog A (S. cerevisiae)
			ipo9 importin 9
			xpo7 exportin 7
			stx12 syntaxin 12
			tsg101 tumor susceptibility gene 101
			ccr6a chemokine (C-C motif) receptor 6a
			ap3m2 adaptor-related protein complex 3, mu 2 subunit
			zgc:91909 zgc:91909
			zgc:86635 zgc:86635
			stx5a syntaxin 5A
			kpna2 karyopherin alpha 2 (RAG cohort 1, importin alpha 1)
			vps26bl vacuolar protein sorting 26 homolog B, like
			zgc:92895 zgc:92895
			zgc:92926 zgc:92926
			ap3s2 adaptor-related protein complex 3, sigma 2 subunit
			zgc:92757 zgc:92757
			zgc:91931 zgc:91931
			tomm20b translocase of outer mitochondrial membrane 20 homolog b (yeast)
			zgc:100849 zgc:100849
			rab35 RAB35, member RAS oncogene family
			zgc:101111 zgc:101111
			pcnt1 pericentrin 1
			timm8a translocase of inner mitochondrial membrane 8 homolog A (yeast)
			chmp6l chromatin modifying protein 6, like
			zgc:100789 zgc:100789
			zgc:101015 zgc:101015
			tnpo2 transportin 2 (importin 3, karyopherin beta 2b)
			atg4b ATG4 autophagy related 4 homolog B (S. cerevisiae)
			zgc:100918 zgc:100918
			ap3s1 adaptor-related protein complex 3, sigma 1 subunit
			rab34 RAB34, member RAS oncogene family
			pcf11 cleavage and polyadenylation factor subunit, homolog (S. cerevisiae)
			zgc:103488 zgc:103488
			rab11a RAB11a, member RAS oncogene family
			stam2 signal transducing adaptor molecule (SH3 domain and ITAM motif) 2
			plekha8 pleckstrin homology domain containing, family A (phosphoinositide binding specific) member 8
			gga3 golgi associated, gamma adaptin ear containing, ARF binding protein 3
			snf8 SNF8, ESCRT-II complex subunit, homolog (S. cerevisiae)
			zgc:101559 zgc:101559
			rab25 RAB25, member RAS oncogene family
			tln1 talin 1
			timm44 translocase of inner mitochondrial membrane 44 homolog (yeast)
			nmd3 NMD3 homolog (S. cerevisiae)
			snx30 sorting nexin family member 30
			zgc:110196 zgc:110196
			fxc1 fracture callus 1 homolog (rat)
			stx6 syntaxin 6
			zgc:110662 zgc:110662
			zgc:112153 zgc:112153
			rab23 RAB23, member RAS oncogene family
			zgc:111958 zgc:111958
			sara2 SAR1a gene homolog 2 (S. cerevisiae)
			gdi1 GDP dissociation inhibitor 1
			tprb translocated promoter region b (to activated MET oncogene)
			grpel1 GrpE-like 1, mitochondrial
			c11orf2 c11orf2 homolog (H. sapiens)
			exoc4 exocyst complex component 4
			ap1b1 adaptor-related protein complex 1, beta 1 subunit
			zgc:165464 zgc:165464
			zgc:114143 zgc:114143
			zgc:163091 zgc:163091
			si:ch211-129c21.6 si:ch211-129c21.6
			sec62 SEC62 homolog (S. cerevisiae)
			rrbp1 ribosome binding protein 1 homolog (dog)
			akap12 A kinase (PRKA) anchor protein (gravin) 12
			serac1 serine active site containing 1
			snx17 sorting nexin 17
			zgc:114135 zgc:114135
			rab8a RAB8A, member RAS oncogene family
			vps29 vacuolar protein sorting 29 (yeast)
			copz2 zeta2-cop
			copz1 coatomer protein complex, subunit zeta 1
			zgc:114080 zgc:114080
			srp14 signal recognition particle 14
			rab40c RAB40c, member RAS oncogene family
			crb2 crumbs homolog 2
			zgc:136970 zgc:136970
			zgc:153788 zgc:153788
			zgc:154045 zgc:154045
			zgc:158741 zgc:158741
			rab6a RAB6A, member RAS oncogene family
			gga1 golgi associated, gamma adaptin ear containing, ARF binding protein 1
			timm23 translocase of inner mitochondrial membrane 23 homolog (yeast)
			bc2 putative breast adenocarcinoma marker
			zgc:162584 zgc:162584
			pard6gb par-6 partitioning defective 6 homolog gamma B (C. elegans)
5.89e-12	106	154	[GO:0044257] cellular protein catabolic process
			ube2g1 ubiquitin-conjugating enzyme E2G 1 (UBC7 homolog, yeast)
			hectd1 HECT domain containing 1
			ddb2 damage-specific DNA binding protein 2
			zgc:158849 zgc:158849
			ube2i2 ubiquitin-conjugating enzyme E2I2
			mkrn1 makorin, ring finger protein, 1
			mkrn2 makorin, ring finger protein, 2
			ube4b ubiquitination factor E4B, UFD2 homolog (S. cerevisiae)
			psma6a proteasome (prosome, macropain) subunit, alpha type, 6a
			ube2i ubiquitin-conjugating enzyme E2I
			mdm2 transformed 3T3 cell double minute 2 homolog (mouse)
			ube2e3 ubiquitin-conjugating enzyme E2E 3 (UBC4/5 homolog, yeast)
			wwp1 WW domain containing E3 ubiquitin protein ligase 1
			zgc:56340 zgc:56340
			ube2l3l ubiquitin-conjugating enzyme E2L 3, like
			usp1 ubiquitin specific protease 1
			ufm1 ubiquitin-fold modifier 1
			wsb1 WD repeat and SOCS box-containing 1
			trim33 tripartite motif-containing 33
			cul3 cullin 3
			uchl1 ubiquitin carboxyl-terminal esterase L1 (ubiquitin thiolesterase)
			zgc:55512 zgc:55512
			march5l membrane-associated ring finger (C3HC4) 5, like
			rnf2 ring finger protein 2
			cul5 cullin 5
			cuedc2 CUE domain containing 2
			syvn1 synovial apoptosis inhibitor 1, synoviolin
			usp14 ubiquitin specific protease 14 (tRNA-guanine transglycosylase)
			apg3l APG3 autophagy 3-like
			ube2h ubiquitin-conjugating enzyme E2H (UBC8 homolog, yeast)
			siah2l seven in absentia homolog 2 (Drosophila)-like
			dcaf13 ddb1 and cul4 associated factor 13
			usp44 ubiquitin specific peptidase 44
			rnf181 ring finger protein 181
			ube2nl ubiquitin-conjugating enzyme E2N-like
			fbxo45 F-box protein 45
			skp1 S-phase kinase-associated protein 1
			kcmf1 potassium channel modulatory factor 1
			zgc:55886 zgc:55886
			usp20 ubiquitin specific protease 20
			zgc:66323 zgc:66323
			psma5 proteasome (prosome, macropain) subunit, alpha type,5
			wdr32 WD repeat domain 32
			uchl5 ubiquitin carboxyl-terminal hydrolase L5
			sumo3l SMT3 suppressor of mif two 3 homolog 3, like
			sumo1 SMT3 suppressor of mif two 3 homolog 1 (yeast)
			usp33 ubiquitin specific peptidase 33
			zgc:77005 zgc:77005
			usp5 ubiquitin specific protease 5
			uba2 ubiquitin-like modifier activating enzyme 2
			uba3 ubiquitin-like modifier activating enzyme 3
			usp25 ubiquitin specific protease 25
			ube2n ubiquitin-conjugating enzyme E2N
			cul1b cullin 1b
			ube2v2 ubiquitin-conjugating enzyme E2 variant 2
			rnf41 ring finger protein 41
			sae1 SUMO1 activating enzyme subunit 1
			ube2l3 ubiquitin-conjugating enzyme E2L 3
			zgc:92419 zgc:92419
			tceb1b transcription elongation factor B (SIII), polypeptide 1b
			ufd1l ubiquitin fusion degradation 1-like
			zgc:92791 zgc:92791
			zgc:92716 zgc:92716
			ube2r2 ubiquitin-conjugating enzyme E2R 2
			sumo3 SMT3 suppressor of mif two 3 homolog 3 (S. cerevisiae)
			zgc:92467 zgc:92467
			klhl15 kelch-like 15 (Drosophila)
			rad23a RAD23 homolog A (S. cerevisiae)
			fbxo5 F-box protein 5
			psmb1 proteasome (prosome, macropain) subunit, beta type, 1
			cdc26 cell division cycle 26 homolog
			tceb1a transcription elongation factor B (SIII), polypeptide 1a
			atg4b ATG4 autophagy related 4 homolog B (S. cerevisiae)
			klhl12 kelch-like 12 (Drosophila)
			yod1 YOD1 OTU deubiquinating enzyme 1 homolog (S. cerevisiae)
			zgc:112077 zgc:112077
			mul1 mitochondrial E3 ubiquitin ligase 1
			klhl36 kelch-like 36 (Drosophila)
			uchl3 ubiquitin carboxyl-terminal esterase L3 (ubiquitin thiolesterase)
			psma2 proteasome (prosome, macropain) subunit, alpha type, 2
			traf6 TNF receptor-associated factor 6
			si:ch211-11m18.3 si:ch211-11m18.3
			si:ch211-197g15.3 si:ch211-197g15.3
			spoplb speckle-type POZ protein-like b
			e4f1 E4F transcription factor 1
			zgc:123349 zgc:123349
			hectd3 HECT domain containing 3
			zgc:171646 zgc:171646
			smurf2 SMAD specific E3 ubiquitin protein ligase 2
			si:dkey-69h6.7 si:dkey-69h6.7
			zgc:114044 zgc:114044
			zgc:154036 zgc:154036
			zgc:114060 zgc:114060
			usp12a ubiquitin specific peptidase 12a
			zgc:123190 zgc:123190
			psmb3 proteasome (prosome, macropain) subunit, beta type, 3
			nae1 nedd8 activating enzyme E1 subunit 1
			psmb7 proteasome (prosome, macropain) subunit, beta type, 7
			usp22 ubiquitin specific peptidase 22
			zgc:152882 zgc:152882
			usp39 ubiquitin specific peptidase 39
			ube3a ubiquitin protein ligase E3A
			mgrn1 mahogunin, ring finger 1
			stambpa STAM binding protein a
			ube2a ubiquitin-conjugating enzyme E2A (RAD6 homolog)
			siah1 seven in absentia homolog 1 (Drosophila)
6.37e-12	65	83	[GO:0006396] RNA processing
			nhp2 NHP2 ribonucleoprotein homolog (yeast)
			zgc:158782 zgc:158782
			adat2 adenosine deaminase, tRNA-specific 2, TAD2 homolog (S. cerevisiae)
			zgc:162590 zgc:162590
			zgc:163098 zgc:163098
			pes pescadillo
			dt1p1a10l hypothetical protein DT1P1A10 (human) - like
			wdr3 WD repeat domain 3
			rtcd1 RNA terminal phosphate cyclase domain 1
			ssb Sjogren syndrome antigen B (autoantigen La)
			wdr12 WD repeat domain 12
			wdr36 WD repeat domain 36
			dus1l dihydrouridine synthase 1-like (S. cerevisiae)
			exosc8 exosome component 8
			larp6 La ribonucleoprotein domain family, member 6
			trmt2a trm2 tRNA methyltransferase 2 homolog A (S. cerevisiae)
			utp11l UTP11-like, U3 small nucleolar ribonucleoprotein (yeast)
			cherp calcium homeostasis endoplasmic reticulum protein
			si:dkey-204g5.2 si:dkey-204g5.2
			xab2 XPA binding protein 2
			mocs3 molybdenum cofactor synthesis 3
			dcaf13 ddb1 and cul4 associated factor 13
			utp6 UTP6, small subunit (SSU) processome component, homolog (yeast)
			zgc:63779 zgc:63779
			exosc4 exosome component 4
			crnkl1 crooked neck pre-mRNA splicing factor-like 1 (Drosophila)
			qtrt1 queuine tRNA-ribosyltransferase 1
			qtrtd1 queuine tRNA-ribosyltransferase domain containing 1
			papolb poly(A) polymerase beta (testis specific)
			fbl fibrillarin
			trnt1 tRNA nucleotidyl transferase, CCA-adding, 1
			rpf1 ribosome production factor 1 homolog (S. cerevisiae)
			zgc:91836 zgc:91836
			tyw3 tRNA-yW synthesizing protein 3 homolog (S. cerevisiae)
			zgc:92033 zgc:92033
			elac1 elaC homolog 1 (E. coli)
			rpp21 ribonuclease P 21 subunit
			zgc:101122 zgc:101122
			ctu2 cytosolic thiouridylase subunit 2 homolog (S. pombe)
			ddx51 DEAD (Asp-Glu-Ala-Asp) box polypeptide 51
			wdr55 WD repeat domain 55
			exosc9 exosome component 9
			ftsj1 FtsJ homolog 1 (E. coli)
			pus1 pseudouridine synthase 1
			ccdc76 coiled-coil domain containing 76
			zgc:110717 zgc:110717
			rnmtl1a RNA methyltransferase like 1a
			si:ch211-194e15.1 si:ch211-194e15.1
			rpp14 ribonuclease P 14 subunit
			gtpbp3 GTP binding protein 3
			zgc:195155 zgc:195155
			zgc:162738 zgc:162738
			zgc:153368 zgc:153368
			zgc:153361 zgc:153361
			zgc:158612 zgc:158612
			tfb2m transcription factor B2, mitochondrial
			wdr4 WD repeat domain 4
			mrpl44 mitochondrial ribosomal protein L44
			adar adenosine deaminase, RNA-specific
			adarb1 adenosine deaminase, RNA-specific, B1
			dkc1 dyskeratosis congenita 1, dyskerin
			bop1 block of proliferation 1
			adat1 adenosine deaminase, tRNA-specific 1
			fars2 phenylalanyl-tRNA synthetase 2, mitochondrial
			pdcd11 programmed cell death 11
4.54e-10	147	240	[GO:0044248] cellular catabolic process
			ube2g1 ubiquitin-conjugating enzyme E2G 1 (UBC7 homolog, yeast)
			hectd1 HECT domain containing 1
			si:dkey-44g23.7 si:dkey-44g23.7
			ddb2 damage-specific DNA binding protein 2
			magoh mago-nashi homolog, proliferation-associated (Drosophila)
			zgc:158849 zgc:158849
			ube2i2 ubiquitin-conjugating enzyme E2I2
			ache acetylcholinesterase
			mkrn1 makorin, ring finger protein, 1
			mkrn2 makorin, ring finger protein, 2
			ube4b ubiquitination factor E4B, UFD2 homolog (S. cerevisiae)
			psma6a proteasome (prosome, macropain) subunit, alpha type, 6a
			cpla2 cytosolic phospholipase a2
			ube2i ubiquitin-conjugating enzyme E2I
			mdm2 transformed 3T3 cell double minute 2 homolog (mouse)
			ube2e3 ubiquitin-conjugating enzyme E2E 3 (UBC4/5 homolog, yeast)
			wwp1 WW domain containing E3 ubiquitin protein ligase 1
			zgc:56340 zgc:56340
			ube2l3l ubiquitin-conjugating enzyme E2L 3, like
			usp1 ubiquitin specific protease 1
			ufm1 ubiquitin-fold modifier 1
			wsb1 WD repeat and SOCS box-containing 1
			trim33 tripartite motif-containing 33
			atp6v0a1 ATPase, H+ transporting, lysosomal V0 subunit a isoform 1
			cul3 cullin 3
			uchl1 ubiquitin carboxyl-terminal esterase L1 (ubiquitin thiolesterase)
			zgc:55512 zgc:55512
			march5l membrane-associated ring finger (C3HC4) 5, like
			rnf2 ring finger protein 2
			cul5 cullin 5
			cuedc2 CUE domain containing 2
			syvn1 synovial apoptosis inhibitor 1, synoviolin
			mdh1b malate dehydrogenase 1b, NAD (soluble)
			usp14 ubiquitin specific protease 14 (tRNA-guanine transglycosylase)
			apg3l APG3 autophagy 3-like
			ube2h ubiquitin-conjugating enzyme E2H (UBC8 homolog, yeast)
			tbp TATA box binding protein
			dffb DNA fragmentation factor, beta polypeptide (caspase-activated DNase)
			siah2l seven in absentia homolog 2 (Drosophila)-like
			dcaf13 ddb1 and cul4 associated factor 13
			usp44 ubiquitin specific peptidase 44
			rnf181 ring finger protein 181
			ube2nl ubiquitin-conjugating enzyme E2N-like
			zgc:63526 zgc:63526
			zgc:65891 zgc:65891
			fbxo45 F-box protein 45
			skp1 S-phase kinase-associated protein 1
			sdha succinate dehydrogenase complex, subunit A, flavoprotein (Fp)
			idh3a isocitrate dehydrogenase 3 (NAD+) alpha
			kcmf1 potassium channel modulatory factor 1
			zgc:55886 zgc:55886
			usp20 ubiquitin specific protease 20
			eif4a3 eukaryotic translation initiation factor 4A, isoform 3
			zgc:66323 zgc:66323
			psma5 proteasome (prosome, macropain) subunit, alpha type,5
			casc3 cancer susceptibility candidate 3
			wdr32 WD repeat domain 32
			uchl5 ubiquitin carboxyl-terminal hydrolase L5
			galcb galactosylceramidase b
			sumo3l SMT3 suppressor of mif two 3 homolog 3, like
			sumo1 SMT3 suppressor of mif two 3 homolog 1 (yeast)
			usp33 ubiquitin specific peptidase 33
			zgc:77005 zgc:77005
			usp5 ubiquitin specific protease 5
			uba2 ubiquitin-like modifier activating enzyme 2
			uba3 ubiquitin-like modifier activating enzyme 3
			upf1 upf1 regulator of nonsense transcripts homolog (yeast)
			usp25 ubiquitin specific protease 25
			ube2n ubiquitin-conjugating enzyme E2N
			cul1b cullin 1b
			ube2v2 ubiquitin-conjugating enzyme E2 variant 2
			rnf41 ring finger protein 41
			sae1 SUMO1 activating enzyme subunit 1
			ube2l3 ubiquitin-conjugating enzyme E2L 3
			idh3b isocitrate dehydrogenase 3 (NAD+) beta
			zgc:92419 zgc:92419
			tceb1b transcription elongation factor B (SIII), polypeptide 1b
			ufd1l ubiquitin fusion degradation 1-like
			sdhdb succinate dehydrogenase complex, subunit D, integral membrane protein b
			zgc:92791 zgc:92791
			suclg1 succinate-CoA ligase, GDP-forming, alpha subunit
			zgc:92716 zgc:92716
			ube2r2 ubiquitin-conjugating enzyme E2R 2
			sumo3 SMT3 suppressor of mif two 3 homolog 3 (S. cerevisiae)
			oxct1a 3-oxoacid CoA transferase 1a
			hars2 histidyl-tRNA synthetase 2, mitochondrial (putative)
			zgc:92467 zgc:92467
			sdhc succinate dehydrogenase complex, subunit C, integral membrane protein
			klhl15 kelch-like 15 (Drosophila)
			rad23a RAD23 homolog A (S. cerevisiae)
			fbxo5 F-box protein 5
			psmb1 proteasome (prosome, macropain) subunit, beta type, 1
			cdc26 cell division cycle 26 homolog
			zgc:100795 zgc:100795
			tceb1a transcription elongation factor B (SIII), polypeptide 1a
			atg4b ATG4 autophagy related 4 homolog B (S. cerevisiae)
			galca galactosylceramidase a
			acox1 acyl-Coenzyme A oxidase 1, palmitoyl
			dera 2-deoxyribose-5-phosphate aldolase homolog (C. elegans)
			klhl12 kelch-like 12 (Drosophila)
			atg5 ATG5 autophagy related 5 homolog (S. cerevisiae)
			zgc:110246 zgc:110246
			afmid arylformamidase
			yod1 YOD1 OTU deubiquinating enzyme 1 homolog (S. cerevisiae)
			zgc:112077 zgc:112077
			mul1 mitochondrial E3 ubiquitin ligase 1
			klhl36 kelch-like 36 (Drosophila)
			uchl3 ubiquitin carboxyl-terminal esterase L3 (ubiquitin thiolesterase)
			zgc:111958 zgc:111958
			psma2 proteasome (prosome, macropain) subunit, alpha type, 2
			traf6 TNF receptor-associated factor 6
			si:ch211-11m18.3 si:ch211-11m18.3
			si:ch211-197g15.3 si:ch211-197g15.3
			spoplb speckle-type POZ protein-like b
			si:ch211-254e15.2 si:ch211-254e15.2
			e4f1 E4F transcription factor 1
			sdhb succinate dehydrogenase complex, subunit B, iron sulfur (Ip)
			zgc:123349 zgc:123349
			hectd3 HECT domain containing 3
			zgc:171646 zgc:171646
			smurf2 SMAD specific E3 ubiquitin protein ligase 2
			si:dkey-69h6.7 si:dkey-69h6.7
			zgc:114044 zgc:114044
			zgc:154036 zgc:154036
			zgc:114060 zgc:114060
			pnrc2 proline-rich nuclear receptor coactivator 2
			usp12a ubiquitin specific peptidase 12a
			zgc:123190 zgc:123190
			zgc:158612 zgc:158612
			zgc:123177 zgc:123177
			psmb3 proteasome (prosome, macropain) subunit, beta type, 3
			nae1 nedd8 activating enzyme E1 subunit 1
			psmb7 proteasome (prosome, macropain) subunit, beta type, 7
			usp22 ubiquitin specific peptidase 22
			zgc:153046 zgc:153046
			zgc:153540 zgc:153540
			zgc:153922 zgc:153922
			zgc:152882 zgc:152882
			usp39 ubiquitin specific peptidase 39
			hmox1 heme oxygenase (decycling) 1
			ube3a ubiquitin protein ligase E3A
			zgc:158138 zgc:158138
			mgrn1 mahogunin, ring finger 1
			stambpa STAM binding protein a
			ube2a ubiquitin-conjugating enzyme E2A (RAD6 homolog)
			hibch 3-hydroxyisobutyryl-Coenzyme A hydrolase
			siah1 seven in absentia homolog 1 (Drosophila)
2.54e-09	92	139	[GO:0015031] protein transport
			rab22a RAB22A, member RAS oncogene family
			vps18 vacuolar protein sorting protein 18
			rab8b RAB8B, member RAS oncogene family
			sec22ba SEC22 vesicle trafficking protein homolog B (S. cerevisiae), a
			rab2a RAB2A, member RAS oncogene family
			sec61al1 Sec61 alpha like 1
			naca nascent polypeptide-associated complex alpha polypeptide
			sec31a sec31 homolog A (S. cerevisiae)
			sec61al2 Sec61 alpha like 2
			sdad1 SDA1 domain containing 1
			dye dead eye
			xpo4 exportin 4
			rab18a RAB18A, member RAS oncogene family
			kdelr2l KDEL (Lys-Asp-Glu-Leu) endoplasmic reticulum protein retention receptor 2, like
			sec22bb SEC22 vesicle trafficking protein homolog B (S. cerevisiae), b
			scamp2l secretory carrier membrane protein 2, like
			seh1l SEH1-like (S. cerevisiae)
			zgc:73136 zgc:73136
			vps36 vacuolar protein sorting 36 homolog (S. cerevisiae)
			zgc:56134 zgc:56134
			apg3l APG3 autophagy 3-like
			zgc:65979 zgc:65979
			ktn1 kinectin 1
			rab1a RAB1A, member RAS oncogene family
			rab14 RAB14, member RAS oncogene family
			rab13 RAB13, member RAS oncogene family
			kdelr2 KDEL (Lys-Asp-Glu-Leu) endoplasmic reticulum protein retention receptor 2
			aktip akt interacting protein
			rab5c RAB5C, member RAS oncogene family
			zgc:56112 zgc:56112
			zgc:56402 zgc:56402
			chmp5 chromatin modifying protein 5
			chmp1a chromatin modifying protein 1A
			selenbp1 selenium binding protein 1
			timm50 translocase of inner mitochondrial membrane 50 homolog (yeast)
			zgc:73356 zgc:73356
			vps26a vacuolar protein sorting 26 homolog A (yeast)
			rab7 RAB7, member RAS oncogene family
			rab5ab RAB5A, member RAS oncogene family, b
			zgc:55536 zgc:55536
			zgc:56049 zgc:56049
			zgc:77214 zgc:77214
			rab5b RAB5B, member RAS oncogene family
			chmp2bl chromatin modifying protein 2B, like
			zgc:63637 zgc:63637
			vps26b vacuolar protein sorting 26 homolog B
			scamp2 secretory carrier membrane protein 2
			chmp4b chromatin modifying protein 4B
			tsg101 tumor susceptibility gene 101
			zgc:91909 zgc:91909
			zgc:86635 zgc:86635
			vps26bl vacuolar protein sorting 26 homolog B, like
			zgc:92926 zgc:92926
			zgc:92757 zgc:92757
			zgc:100849 zgc:100849
			rab35 RAB35, member RAS oncogene family
			pcnt1 pericentrin 1
			chmp6l chromatin modifying protein 6, like
			zgc:100789 zgc:100789
			zgc:101015 zgc:101015
			atg4b ATG4 autophagy related 4 homolog B (S. cerevisiae)
			zgc:100918 zgc:100918
			rab34 RAB34, member RAS oncogene family
			zgc:103488 zgc:103488
			rab11a RAB11a, member RAS oncogene family
			plekha8 pleckstrin homology domain containing, family A (phosphoinositide binding specific) member 8
			snf8 SNF8, ESCRT-II complex subunit, homolog (S. cerevisiae)
			zgc:101559 zgc:101559
			rab25 RAB25, member RAS oncogene family
			nmd3 NMD3 homolog (S. cerevisiae)
			snx30 sorting nexin family member 30
			zgc:110196 zgc:110196
			rab23 RAB23, member RAS oncogene family
			zgc:111958 zgc:111958
			gdi1 GDP dissociation inhibitor 1
			c11orf2 c11orf2 homolog (H. sapiens)
			exoc4 exocyst complex component 4
			zgc:165464 zgc:165464
			zgc:114143 zgc:114143
			sec62 SEC62 homolog (S. cerevisiae)
			rrbp1 ribosome binding protein 1 homolog (dog)
			snx17 sorting nexin 17
			zgc:114135 zgc:114135
			rab8a RAB8A, member RAS oncogene family
			vps29 vacuolar protein sorting 29 (yeast)
			zgc:114080 zgc:114080
			rab40c RAB40c, member RAS oncogene family
			zgc:153788 zgc:153788
			zgc:154045 zgc:154045
			zgc:158741 zgc:158741
			rab6a RAB6A, member RAS oncogene family
			bc2 putative breast adenocarcinoma marker
6.43e-09	70	100	[GO:0019941] modification-dependent protein catabolic process
			ube2g1 ubiquitin-conjugating enzyme E2G 1 (UBC7 homolog, yeast)
			hectd1 HECT domain containing 1
			ddb2 damage-specific DNA binding protein 2
			ube2i2 ubiquitin-conjugating enzyme E2I2
			mkrn1 makorin, ring finger protein, 1
			mkrn2 makorin, ring finger protein, 2
			ube2i ubiquitin-conjugating enzyme E2I
			mdm2 transformed 3T3 cell double minute 2 homolog (mouse)
			ube2e3 ubiquitin-conjugating enzyme E2E 3 (UBC4/5 homolog, yeast)
			wwp1 WW domain containing E3 ubiquitin protein ligase 1
			zgc:56340 zgc:56340
			ube2l3l ubiquitin-conjugating enzyme E2L 3, like
			ufm1 ubiquitin-fold modifier 1
			wsb1 WD repeat and SOCS box-containing 1
			trim33 tripartite motif-containing 33
			zgc:55512 zgc:55512
			march5l membrane-associated ring finger (C3HC4) 5, like
			rnf2 ring finger protein 2
			cuedc2 CUE domain containing 2
			syvn1 synovial apoptosis inhibitor 1, synoviolin
			apg3l APG3 autophagy 3-like
			ube2h ubiquitin-conjugating enzyme E2H (UBC8 homolog, yeast)
			dcaf13 ddb1 and cul4 associated factor 13
			rnf181 ring finger protein 181
			ube2nl ubiquitin-conjugating enzyme E2N-like
			fbxo45 F-box protein 45
			kcmf1 potassium channel modulatory factor 1
			zgc:55886 zgc:55886
			zgc:66323 zgc:66323
			wdr32 WD repeat domain 32
			sumo3l SMT3 suppressor of mif two 3 homolog 3, like
			sumo1 SMT3 suppressor of mif two 3 homolog 1 (yeast)
			zgc:77005 zgc:77005
			uba2 ubiquitin-like modifier activating enzyme 2
			uba3 ubiquitin-like modifier activating enzyme 3
			ube2n ubiquitin-conjugating enzyme E2N
			ube2v2 ubiquitin-conjugating enzyme E2 variant 2
			rnf41 ring finger protein 41
			sae1 SUMO1 activating enzyme subunit 1
			ube2l3 ubiquitin-conjugating enzyme E2L 3
			zgc:92419 zgc:92419
			ube2r2 ubiquitin-conjugating enzyme E2R 2
			sumo3 SMT3 suppressor of mif two 3 homolog 3 (S. cerevisiae)
			zgc:92467 zgc:92467
			klhl15 kelch-like 15 (Drosophila)
			fbxo5 F-box protein 5
			cdc26 cell division cycle 26 homolog
			atg4b ATG4 autophagy related 4 homolog B (S. cerevisiae)
			klhl12 kelch-like 12 (Drosophila)
			yod1 YOD1 OTU deubiquinating enzyme 1 homolog (S. cerevisiae)
			zgc:112077 zgc:112077
			mul1 mitochondrial E3 ubiquitin ligase 1
			klhl36 kelch-like 36 (Drosophila)
			traf6 TNF receptor-associated factor 6
			si:ch211-11m18.3 si:ch211-11m18.3
			si:ch211-197g15.3 si:ch211-197g15.3
			spoplb speckle-type POZ protein-like b
			e4f1 E4F transcription factor 1
			hectd3 HECT domain containing 3
			zgc:171646 zgc:171646
			smurf2 SMAD specific E3 ubiquitin protein ligase 2
			si:dkey-69h6.7 si:dkey-69h6.7
			zgc:154036 zgc:154036
			zgc:114060 zgc:114060
			zgc:123190 zgc:123190
			nae1 nedd8 activating enzyme E1 subunit 1
			ube3a ubiquitin protein ligase E3A
			mgrn1 mahogunin, ring finger 1
			stambpa STAM binding protein a
			ube2a ubiquitin-conjugating enzyme E2A (RAD6 homolog)
8.26e-09	42	52	[GO:0048285] organelle fission
			si:ch211-278b8.3 si:ch211-278b8.3
			ube2i2 ubiquitin-conjugating enzyme E2I2
			ube2i ubiquitin-conjugating enzyme E2I
			rad21 RAD21 homolog (S. pombe)
			ewsr1b Ewing sarcoma breakpoint region 1b
			smc3 structural maintenance of chromosomes 3
			wee1 WEE1 homolog (S. pombe)
			seh1l SEH1-like (S. cerevisiae)
			arl8ba ADP-ribosylation factor-like 8Ba
			mycbp2 MYC binding protein 2
			zw10 ZW10 homolog, centromere/kinetochore protein (Drosophila)
			zgc:56708 zgc:56708
			zgc:64116 zgc:64116
			cep63 centrosomal protein 63
			cdc23 CDC23 (cell division cycle 23, yeast, homolog)
			pds5a PDS5, regulator of cohesion maintenance, homolog A (S. cerevisiae)
			pafah1b1a platelet-activating factor acetylhydrolase, isoform Ib, alpha subunit a
			pafah1b1b platelet-activating factor acetylhydrolase, isoform Ib, alpha subunit b
			katnb1 katanin p80 (WD repeat containing) subunit B 1
			zgc:77115 zgc:77115
			sass6 spindle assembly 6 homolog (C. elegans)
			zgc:92321 zgc:92321
			tipin timeless interacting protein
			kntc2l kinetochore associated 2-like
			fbxo5 F-box protein 5
			cdc26 cell division cycle 26 homolog
			zgc:162965 zgc:162965
			cdca8 cell division cycle associated 8
			zgc:110299 zgc:110299
			katna1 katanin p60 (ATPase-containing) subunit A 1
			zgc:110417 zgc:110417
			zgc:101616 zgc:101616
			haus6 HAUS augmin-like complex, subunit 6
			e4f1 E4F transcription factor 1
			hectd3 HECT domain containing 3
			zgc:114079 zgc:114079
			si:dkey-69h6.7 si:dkey-69h6.7
			zgc:153402 zgc:153402
			zgc:171223 zgc:171223
			ncaph non-SMC condensin I complex, subunit H
			zgc:123253 zgc:123253
			setd8a SET domain containing (lysine methyltransferase) 8a
2.09e-08	39	48	[GO:0007067] mitosis
			si:ch211-278b8.3 si:ch211-278b8.3
			ube2i2 ubiquitin-conjugating enzyme E2I2
			ube2i ubiquitin-conjugating enzyme E2I
			rad21 RAD21 homolog (S. pombe)
			ewsr1b Ewing sarcoma breakpoint region 1b
			smc3 structural maintenance of chromosomes 3
			wee1 WEE1 homolog (S. pombe)
			seh1l SEH1-like (S. cerevisiae)
			arl8ba ADP-ribosylation factor-like 8Ba
			mycbp2 MYC binding protein 2
			zw10 ZW10 homolog, centromere/kinetochore protein (Drosophila)
			zgc:56708 zgc:56708
			zgc:64116 zgc:64116
			cep63 centrosomal protein 63
			cdc23 CDC23 (cell division cycle 23, yeast, homolog)
			pds5a PDS5, regulator of cohesion maintenance, homolog A (S. cerevisiae)
			pafah1b1a platelet-activating factor acetylhydrolase, isoform Ib, alpha subunit a
			pafah1b1b platelet-activating factor acetylhydrolase, isoform Ib, alpha subunit b
			katnb1 katanin p80 (WD repeat containing) subunit B 1
			zgc:77115 zgc:77115
			zgc:92321 zgc:92321
			tipin timeless interacting protein
			kntc2l kinetochore associated 2-like
			fbxo5 F-box protein 5
			cdc26 cell division cycle 26 homolog
			zgc:162965 zgc:162965
			cdca8 cell division cycle associated 8
			zgc:110299 zgc:110299
			katna1 katanin p60 (ATPase-containing) subunit A 1
			zgc:110417 zgc:110417
			zgc:101616 zgc:101616
			haus6 HAUS augmin-like complex, subunit 6
			e4f1 E4F transcription factor 1
			hectd3 HECT domain containing 3
			si:dkey-69h6.7 si:dkey-69h6.7
			zgc:171223 zgc:171223
			ncaph non-SMC condensin I complex, subunit H
			zgc:123253 zgc:123253
			setd8a SET domain containing (lysine methyltransferase) 8a
1.11e-07	60	86	[GO:0006281] DNA repair
			ercc1 excision repair cross-complementing rodent repair deficiency, complementation group 1
			cry1a cryptochrome 1a
			ddb2 damage-specific DNA binding protein 2
			msh6 mutS homolog 6 (E. coli)
			ercc3 excision repair cross-complementing rodent repair deficiency, complementation group 3
			ercc4 excision repair cross-complementing rodent repair deficiency, complementation group 4
			xrcc6 X-ray repair complementing defective repair in Chinese hamster cells 6
			gtf2h4 general transcription factor IIH, polypeptide 4
			pms1 PMS1 postmeiotic segregation increased 1 (S. cerevisiae)
			chd1l chromodomain helicase DNA binding protein 1-like
			mlh1 mutL homolog 1, colon cancer, nonpolyposis type 2 (E. coli)
			xrcc4 X-ray repair complementing defective repair in Chinese hamster cells 4
			rad1 RAD1 homolog (S. pombe)
			ercc2 excision repair cross-complementing rodent repair deficiency, complementation group 2
			ung uracil-DNA glycosylase
			zgc:77165 zgc:77165
			aptx aprataxin
			zgc:77377 zgc:77377
			zgc:85657 zgc:85657
			poll polymerase (DNA directed), lambda
			nudt1 nudix (nucleoside diphosphate linked moiety X)-type motif 1
			apex1 APEX nuclease (multifunctional DNA repair enzyme) 1
			zgc:55521 zgc:55521
			mus81 MUS81 endonuclease homolog (yeast)
			msh2 mutS homolog 2 (E. coli)
			nsmce1 non-SMC element 1 homolog (S. cerevisiae)
			gtf2h3 general transcription factor IIH, polypeptide 3
			rad17 RAD17 homolog (S. pombe)
			rad23a RAD23 homolog A (S. cerevisiae)
			zgc:100909 zgc:100909
			esco2 establishment of cohesion 1 homolog 2 (S. cerevisiae)
			fam175a family with sequence similarity 175, member A
			xrcc5 X-ray repair complementing defective repair in Chinese hamster cells 5
			neil3 nei endonuclease VIII-like 3 (E. coli)
			zgc:101644 zgc:101644
			zgc:112496 zgc:112496
			bccip BRCA2 and CDKN1A interacting protein
			zgc:110269 zgc:110269
			bre brain and reproductive organ-expressed protein
			zgc:110185 zgc:110185
			ttrap traf and tnf receptor associated protein
			tdg thymine-DNA glycosylase
			rad52 RAD52 homolog (S. cerevisiae)
			polb polymerase (DNA directed), beta
			si:dkeyp-35b8.5 si:dkeyp-35b8.5
			zgc:162267 zgc:162267
			ints3 integrator complex subunit 3
			zgc:171724 zgc:171724
			zgc:123349 zgc:123349
			chaf1a chromatin assembly factor 1, subunit A (p150)
			recql RecQ protein-like (DNA helicase Q1-like)
			dclre1c DNA cross-link repair 1C, PSO2 homolog (S. cerevisiae)
			zgc:162984 zgc:162984
			brca2 breast cancer 2, early onset
			si:dkey-22l11.2 si:dkey-22l11.2
			cry2a cryptochrome 2a
			fancc Fanconi anemia, complementation group C
			gtf2h5 general transcription factor IIH, polypeptide 5
			cry3 cryptochrome 3
			cry4 cryptochrome 4
2.62e-07	733	1579	[GO:0044238] primary metabolic process
			ube2g1 ubiquitin-conjugating enzyme E2G 1 (UBC7 homolog, yeast)
			ehhadh enoyl-Coenzyme A, hydratase/3-hydroxyacyl Coenzyme A dehydrogenase
			glb1l galactosidase, beta 1-like
			hectd1 HECT domain containing 1
			dusp22b dual specificity phosphatase 22b
			zgc:162701 zgc:162701
			ppm1a protein phosphatase 1A, magnesium dependent, alpha isoform
			si:ch211-278b8.3 si:ch211-278b8.3
			si:ch211-239j15.4 si:ch211-239j15.4
			zgc:158849 zgc:158849
			zgc:162977 zgc:162977
			zgc:162985 zgc:162985
			zgc:162164 zgc:162164
			zgc:163016 zgc:163016
			zgc:165582 zgc:165582
			ppt2 palmitoyl-protein thioesterase 2
			zgc:175274 zgc:175274
			zgc:172295 zgc:172295
			zgc:171485 zgc:171485
			zgc:172180 zgc:172180
			npl N-acetylneuraminate pyruvate lyase (dihydrodipicolinate synthase)
			si:ch211-207k7.4 si:ch211-207k7.4
			erlin2 ER lipid raft associated 2
			zgc:175288 zgc:175288
			zgc:194879 zgc:194879
			ulk1a unc-51-like kinase 1a (C. elegans)
			nots nothepsin
			dusp5 dual specificity phosphatase 5
			ube2i2 ubiquitin-conjugating enzyme E2I2
			cct6a chaperonin containing TCP1, subunit 6A (zeta 1)
			prkci protein kinase C, iota
			fads2 fatty acid desaturase 2
			casp3a caspase 3, apoptosis-related cysteine protease a
			psap prosaposin
			ptpra protein tyrosine phosphatase, receptor type, A
			ptk2.1 protein tyrosine kinase 2.1
			mkrn1 makorin, ring finger protein, 1
			ube4b ubiquitination factor E4B, UFD2 homolog (S. cerevisiae)
			psma6a proteasome (prosome, macropain) subunit, alpha type, 6a
			hdac1 histone deacetylase 1
			csnk1a1 casein kinase 1, alpha 1
			cct3 chaperonin containing TCP1, subunit 3 (gamma)
			eef1g eukaryotic translation elongation factor 1 gamma
			insrb insulin receptor b
			igf1rb insulin-like growth factor 1b receptor
			ptk2bb protein tyrosine kinase 2 beta, b
			gpia glucose phosphate isomerase a
			gpib glucose phosphate isomerase b
			acvrl1 activin A receptor type II-like 1
			mapk14b mitogen-activated protein kinase 14b
			etf1 eukaryotic translation termination factor 1
			hspd1 heat shock 60kD protein 1 (chaperonin)
			bckdk branched chain alpha-ketoacid dehydrogenase kinase
			b3gnt7 UDP-GlcNAc:betaGal beta-1,3-N-acetylglucosaminyltransferase 7
			ptpn1 protein tyrosine phosphatase, non-receptor type 1
			acvr1b activin A receptor, type IB
			calr calreticulin
			jak1 Janus kinase 1
			lpl lipoprotein lipase
			tcp1 t-complex polypeptide 1
			ck2a2a casein kinase 2 alpha 2a
			ldha lactate dehydrogenase A4
			ldhb lactate dehydrogenase B4
			ck2a1 casein kinase 2 alpha 1
			ef1a elongation factor 1-alpha
			cpla2 cytosolic phospholipase a2
			ube2i ubiquitin-conjugating enzyme E2I
			mdm2 transformed 3T3 cell double minute 2 homolog (mouse)
			mtmr2 myotubularin related protein 2
			gsk3b glycogen synthase kinase 3 beta
			gsk3a glycogen synthase kinase 3 alpha
			pp2cb protein phosphatase type 2C beta
			rtk6 eph-like receptor tyrosine kinase 6
			fgfr1a fibroblast growth factor receptor 1a
			tyro3 TYRO3 protein tyrosine kinase
			tgfbr2 transforming growth factor, beta receptor II
			pdgfra platelet derived growth factor receptor alpha
			tie2 endothelium-specific receptor tyrosine kinase 2
			pcmt l-isoaspartyl protein carboxyl methyltransferase
			elovl6 ELOVL family member 6, elongation of long chain fatty acids (yeast)
			rock2a rho-associated, coiled-coil containing protein kinase 2a
			ttk ttk protein kinase
			apeh acylpeptide hydrolase
			pigq phosphatidylinositol glycan, class Q
			noc3l nucleolar complex associated 3 homolog (S. cerevisiae)
			cpox coproporphyrinogen oxidase
			calrl calreticulin like
			ctsl1a cathepsin L, 1 a
			prp19 PRP19/PSO4 homolog (S. cerevisiae)
			eif2s1 eukaryotic translation initiation factor 2, subunit 1 alpha
			psmc6 proteasome (prosome, macropain) 26S subunit, ATPase, 6
			cdk9 cyclin-dependent kinase 9 (CDC2-related kinase)
			ube2e3 ubiquitin-conjugating enzyme E2E 3 (UBC4/5 homolog, yeast)
			wwp1 WW domain containing E3 ubiquitin protein ligase 1
			zgc:56334 zgc:56334
			fkbp4 FK506 binding protein 4
			eif2s1l eukaryotic translation initiation factor 2, subunit 1 alpha, like
			zgc:65802 zgc:65802
			zgc:56340 zgc:56340
			ube2l3l ubiquitin-conjugating enzyme E2L 3, like
			psmc3 proteasome (prosome, macropain) 26S subunit, ATPase, 3
			prmt1 protein arginine methyltransferase 1
			usp1 ubiquitin specific protease 1
			csnk1da casein kinase 1, delta a
			rpl7l1 ribosomal protein L7-like 1
			eif5 eukaryotic translation initiation factor 5
			cct5 chaperonin containing TCP1, subunit 5 (epsilon)
			uqcrc2 ubiquinol-cytochrome c reductase core protein II
			rpl3 ribosomal protein L3
			eif1axb eukaryotic translation initiation factor 1A, X-linked, b
			chpt1 choline phosphotransferase 1
			hsd17b12b hydroxysteroid (17-beta) dehydrogenase 12b
			ufm1 ubiquitin-fold modifier 1
			zgc:77126 zgc:77126
			dnajc5g DnaJ (Hsp40) homolog, subfamily C, member 5 gamma
			pfdn2 prefoldin subunit 2
			pgam1a phosphoglycerate mutase 1a
			wsb1 WD repeat and SOCS box-containing 1
			metap2 methionyl aminopeptidase 2
			srpk1 serine/arginine-rich protein specific kinase 1
			si:dkeyp-95d10.1 si:dkeyp-95d10.1
			stt3b STT3, subunit of the oligosaccharyltransferase complex, homolog B (S. cerevisiae)
			dnaja1l DnaJ (Hsp40) homolog, subfamily A, member 1, like
			nmt1a N-myristoyltransferase 1a
			sgk1 serum/glucocorticoid regulated kinase 1
			adam17a a disintegrin and metalloproteinase domain 17a
			dnaja2l DnaJ (Hsp40) homolog, subfamily A, member 2, like
			stub1 STIP1 homology and U-Box containing protein 1
			eif2s2 eukaryotic translation initiation factor 2, subunit 2 beta
			zgc:77513 zgc:77513
			cul3 cullin 3
			ctsh cathepsin H
			fbxl14b F-box and leucine-rich repeat protein 14b
			pak2b p21 (CDKN1A)-activated kinase 2b
			src v-src sarcoma (Schmidt-Ruppin A-2) viral oncogene homolog (avian)
			eif3ea eukaryotic translation initiation factor 3, subunit E, a
			uchl1 ubiquitin carboxyl-terminal esterase L1 (ubiquitin thiolesterase)
			zgc:55512 zgc:55512
			march5l membrane-associated ring finger (C3HC4) 5, like
			mbtps1 membrane-bound transcription factor protease, site 1
			tlk1b tousled-like kinase 1b
			rpl5a ribosomal protein L5a
			wee1 WEE1 homolog (S. pombe)
			cul5 cullin 5
			dnajb1b DnaJ (Hsp40) homolog, subfamily B, member 1b
			dusp7 dual specificity phosphatase 7
			cndp2 CNDP dipeptidase 2 (metallopeptidase M20 family)
			mapkapk2a mitogen-activated protein kinase-activated protein kinase 2a
			eif3s10 eukaryotic translation initiation factor 3, subunit 10 (theta)
			alg8 asparagine-linked glycosylation 8 homolog (yeast, alpha-1,3-glucosyltransferase)
			gnsb glucosamine (N-acetyl)-6-sulfatase (Sanfilippo disease IIID), b
			ptpn11 protein tyrosine phosphatase, non-receptor type 11 (Noonan syndrome 1)
			fbxl14a F-box and leucine-rich repeat protein 14a
			eno1 enolase 1, (alpha)
			insig1 insulin induced gene 1
			osbpl2 oxysterol binding protein-like 2
			eif3c eukaryotic translation initiation factor 3, subunit C
			mark3 MAP/microtubule affinity-regulating kinase 3
			cuedc2 CUE domain containing 2
			zmpste24 zinc metallopeptidase, STE24 homolog
			wdr8 WD repeat domain 8
			zgc:152851 zgc:152851
			strada ste20-related kinase adaptor alpha
			map4k5 mitogen-activated protein kinase kinase kinase kinase 5
			mbtps2 membrane-bound transcription factor protease, site 2
			aip aryl hydrocarbon receptor interacting protein
			rpe ribulose-5-phosphate-3-epimerase
			syvn1 synovial apoptosis inhibitor 1, synoviolin
			zgc:73373 zgc:73373
			mak male germ cell-associated kinase
			eef1b2 eukaryotic translation elongation factor 1 beta 2
			fuca1 fucosidase, alpha-L- 1, tissue
			parp3 poly (ADP-ribose) polymerase family, member 3
			mdh1b malate dehydrogenase 1b, NAD (soluble)
			usp14 ubiquitin specific protease 14 (tRNA-guanine transglycosylase)
			pkm2a pyruvate kinase, muscle, a
			dnaja3a DnaJ (Hsp40) homolog, subfamily A, member 3A
			mrpl3 mitochondrial ribosomal protein L3
			aldoaa aldolase a, fructose-bisphosphate, a
			eif3d eukaryotic translation initiation factor 3, subunit D
			b3gnt5 UDP-GlcNAc:betaGal beta-1,3-N-acetylglucosaminyltransferase 5
			blmh bleomycin hydrolase
			ppia peptidylprolyl isomerase A (cyclophilin A)
			apg3l APG3 autophagy 3-like
			rpl9 ribosomal protein L9
			rpl10 ribosomal protein L10
			zgc:63831 zgc:63831
			psmc1a proteasome (prosome, macropain) 26S subunit, ATPase, 1a
			ncl1 nicalin
			chek2 CHK2 checkpoint homolog (S. pombe)
			mmp2 matrix metalloproteinase 2
			pepd peptidase D
			rps6kal ribosomal protein S6 kinase, like
			pikfyve phosphoinositide kinase, FYVE finger containing
			rps6ka3a ribosomal protein S6 kinase, polypeptide 3a
			dusp6 dual specificity phosphatase 6
			mapk1 mitogen-activated protein kinase 1
			pbk PDZ binding kinase
			pmm2 phosphomannomutase 2
			plk4 polo-like kinase 4 (Drosophila)
			ube2h ubiquitin-conjugating enzyme E2H (UBC8 homolog, yeast)
			fkbp7 FK506 binding protein 7
			osgepl1 O-sialoglycoprotein endopeptidase-like 1
			g2e3 G2/M-phase specific E3 ubiquitin ligase
			adam8a a disintegrin and metalloproteinase domain 8a
			fkbp5 FK506 binding protein 5
			aldocb aldolase C, fructose-bisphosphate, b
			hspa9 heat shock protein 9
			pak1 p21/Cdc42/Rac1-activated kinase 1
			cflar CASP8 and FADD-like apoptosis regulator
			casp2 caspase 2, apoptosis-related cysteine protease
			mknk2b MAP kinase-interacting serine/threonine kinase 2b
			pip5k2 phosphatidylinositol-4-phosphate 5-kinase, type II
			ripk2 receptor-interacting serine-threonine kinase 2
			mmp14a matrix metalloproteinase 14a (membrane-inserted)
			dhcr7 7-dehydrocholesterol reductase
			hs6st2 heparan sulfate 6-O-sulfotransferase 2
			egfr epidermal growth factor receptor
			aktip akt interacting protein
			siah2l seven in absentia homolog 2 (Drosophila)-like
			rpl13 ribosomal protein L13
			eno3 enolase 3, (beta, muscle)
			akt2 v-akt murine thymoma viral oncogene homolog 2
			hsp90b1 heat shock protein 90, beta (grp94), member 1
			ngdn neuroguidin, EIF4E binding protein
			ddi2 DNA-damage inducible protein 2
			ptk2.2 protein tyrosine kinase 2.2
			dnajb11 DnaJ (Hsp40) homolog, subfamily B, member 11
			dnajc5aa DnaJ (Hsp40) homolog, subfamily C, member 5aa
			eif4ebp2 eukaryotic translation initiation factor 4E binding protein 2
			cpvl carboxypeptidase, vitellogenic-like
			lipg lipase, endothelial
			zgc:55944 zgc:55944
			cdc14b CDC14 cell division cycle 14 homolog B (S. cerevisiae)
			scpep1 serine carboxypeptidase 1
			chek1 CHK1 checkpoint homolog (S. pombe)
			usp44 ubiquitin specific peptidase 44
			zgc:56497 zgc:56497
			zgc:56676 zgc:56676
			rnf181 ring finger protein 181
			chuk conserved helix-loop-helix ubiquitous kinase
			ero1l ERO1-like (S. cerevisiae)
			st3gal3 ST3 beta-galactoside alpha-2,3-sialyltransferase 3
			zgc:64177 zgc:64177
			zgc:63689 zgc:63689
			adam10b a disintegrin and metalloprotease domain 10b
			zgc:66313 zgc:66313
			elovl5 ELOVL family member 5, elongation of long chain fatty acids (yeast)
			zgc:63553 zgc:63553
			ptpn2 protein tyrosine phosphatase, non-receptor type 2
			pygmb phosphorylase, glycogen (muscle) b
			zgc:63658 zgc:63658
			mboat7 membrane bound O-acyltransferase domain containing 7
			ilk integrin linked kinase
			asah1b N-acylsphingosine amidohydrolase (acid ceramidase) 1b
			cct4 chaperonin containing TCP1, subunit 4 (delta)
			fbxo45 F-box protein 45
			alg9 asparagine-linked glycosylation 9 homolog (S. cerevisiae, alpha- 1,2-mannosyltransferase)
			arpp19a cAMP-regulated phosphoprotein 19a
			zgc:73056 zgc:73056
			rps26l ribosomal protein S26, like
			skp1 S-phase kinase-associated protein 1
			rps19 ribosomal protein S19
			pcmtl l-isoaspartyl protein carboxyl methyltransferase, like
			fkbp1b FK506 binding protein 1b
			uqcrc1 ubiquinol-cytochrome c reductase core protein I
			zgc:73259 zgc:73259
			zgc:77593 zgc:77593
			fkbp8 FK506 binding protein 8
			b4galt6 UDP-Gal:betaGlcNAc beta 1,4- galactosyltransferase, polypeptide 6
			kcmf1 potassium channel modulatory factor 1
			ptdss1 phosphatidylserine synthase 1
			zgc:55886 zgc:55886
			psmc2 proteasome (prosome, macropain) 26S subunit, ATPase 2
			sigmar1 sigma non-opioid intracellular receptor 1
			stk38l serine/threonine kinase 38 like
			usp20 ubiquitin specific protease 20
			ppil2 peptidylprolyl isomerase (cyclophilin)-like 2
			aacs acetoacetyl-CoA synthetase
			nek4 NIMA (never in mitosis gene a)-related kinase 4
			pgm1 phosphoglucomutase 1
			nek2 NIMA (never in mitosis gene a)-related kinase 2
			rpsa ribosomal protein SA
			pafah1b3 platelet-activating factor acetylhydrolase, isoform Ib, gamma subunit
			cct8 chaperonin containing TCP1, subunit 8 (theta)
			hmgcs1 3-hydroxy-3-methylglutaryl-Coenzyme A synthase 1 (soluble)
			ppm1d protein phosphatase 1D magnesium-dependent, delta isoform
			srp9 signal recognition particle 9
			zgc:56702 zgc:56702
			zgc:66323 zgc:66323
			pelo pelota homolog (Drosophila)
			mrpl14 mitochondrial ribosomal protein L14
			lgtn ligatin
			vrk2 vaccinia related kinase 2
			dusp4 dual specificity phosphatase 4
			gys1 glycogen synthase 1 (muscle)
			rps21 ribosomal protein S21
			st3gal5 ST3 beta-galactoside alpha-2,3-sialyltransferase 5
			dnaja3b DnaJ (Hsp40) homolog, subfamily A, member 3B
			mapk3 mitogen-activated protein kinase 3
			zgc:55813 zgc:55813
			zgc:162119 zgc:162119
			dstyk dual serine/threonine and tyrosine protein kinase
			pigf phosphatidylinositol glycan, class F
			zgc:77775 zgc:77775
			zgc:77318 zgc:77318
			psma5 proteasome (prosome, macropain) subunit, alpha type,5
			araf v-raf murine sarcoma 3611 viral oncogene homolog
			braf v-raf murine sarcoma viral oncogene homolog B1
			chst11 carbohydrate (chondroitin 4) sulfotransferase 11
			cdipt CDP-diacylglycerol--inositol 3-phosphatidyltransferase (phosphatidylinositol synthase)
			b3galt2 UDP-Gal:betaGlcNAc beta 1,3-galactosyltransferase, polypeptide 2
			chst14 carbohydrate (N-acetylgalactosamine 4-0) sulfotransferase 14
			trib3 tribbles homolog 3 (Drosophila)
			pgm2 phosphoglucomutase 2
			wdr32 WD repeat domain 32
			cdk7 cyclin-dependent kinase 7
			zgc:76883 zgc:76883
			zgc:56141 zgc:56141
			dusp1 dual specificity phosphatase 1
			rps6kb1 ribosomal protein S6 kinase b, polypeptide 1
			cdc20 cell division cycle 20 homolog
			uchl5 ubiquitin carboxyl-terminal hydrolase L5
			gapdhs glyceraldehyde-3-phosphate dehydrogenase, spermatogenic
			pla2g6 phospholipase A2, group VI (cytosolic, calcium-independent)
			galcb galactosylceramidase b
			sumo3l SMT3 suppressor of mif two 3 homolog 3, like
			eif3s6ip eukaryotic translation initiation factor 3, subunit 6 interacting protein
			ddost dolichyl-diphosphooligosaccharide-protein glycosyltransferase
			sumo1 SMT3 suppressor of mif two 3 homolog 1 (yeast)
			zgc:77563 zgc:77563
			pck2 phosphoenolpyruvate carboxykinase 2 (mitochondrial)
			usp33 ubiquitin specific peptidase 33
			zgc:77247 zgc:77247
			csnk1db casein kinase 1, delta b
			lycat lysocardiolipin acyltransferase
			lta4h leukotriene A4 hydrolase
			zgc:77033 zgc:77033
			stk25 serine/threonine kinase 25 (STE20 homolog, yeast)
			zgc:77005 zgc:77005
			gpd1 glycerol-3-phosphate dehydrogenase 1 (soluble)
			usp5 ubiquitin specific protease 5
			lgmn legumain
			sc4mol sterol-C4-methyl oxidase-like
			uba2 ubiquitin-like modifier activating enzyme 2
			vrk1 vaccinia related kinase 1
			pgk1 phosphoglycerate kinase 1
			pdha1a pyruvate dehydrogenase (lipoamide) alpha 1a
			lipf lipase, gastric
			cdk2 cyclin-dependent kinase 2
			map2k1 mitogen-activated protein kinase kinase 1
			canx calnexin
			zgc:55572 zgc:55572
			zgc:55262 zgc:55262
			uba3 ubiquitin-like modifier activating enzyme 3
			usp25 ubiquitin specific protease 25
			hk1 hexokinase 1
			zgc:63554 zgc:63554
			ube2n ubiquitin-conjugating enzyme E2N
			pitrm1 pitrilysin metalloproteinase 1
			cul1b cullin 1b
			eif3jb eukaryotic translation initiation factor 3, subunit Jb
			zgc:55420 zgc:55420
			serinc5 serine incorporator 5
			ube2v2 ubiquitin-conjugating enzyme E2 variant 2
			rnf41 ring finger protein 41
			riok2 RIO kinase 2 (yeast)
			tlk2 tousled-like kinase 2
			mrpl23 mitochondrial ribosomal protein L23
			sae1 SUMO1 activating enzyme subunit 1
			ube2l3 ubiquitin-conjugating enzyme E2L 3
			tsg101 tumor susceptibility gene 101
			psmc1b proteasome (prosome, macropain) 26S subunit, ATPase, 1b
			rbks ribokinase
			zgc:86762 zgc:86762
			zgc:86598 zgc:86598
			mrrf mitochondrial ribosome recycling factor
			zgc:92014 zgc:92014
			ebp emopamil binding protein (sterol isomerase)
			zgc:92419 zgc:92419
			mapkapk5 mitogen-activated protein kinase-activated protein kinase 5
			pdss2 prenyl (decaprenyl) diphosphate synthase, subunit 2
			zgc:92139 zgc:92139
			zgc:92501 zgc:92501
			zgc:92648 zgc:92648
			tceb1b transcription elongation factor B (SIII), polypeptide 1b
			ufd1l ubiquitin fusion degradation 1-like
			zgc:92902 zgc:92902
			rpl38 ribosomal protein L38
			dusp22a dual specificity phosphatase 22a
			sec11a SEC11 homolog A (S. cerevisiae)
			zgc:92791 zgc:92791
			sec63 SEC63-like (S. cerevisiae)
			zgc:92716 zgc:92716
			ube2r2 ubiquitin-conjugating enzyme E2R 2
			bpgm 2,3-bisphosphoglycerate mutase
			aclya ATP citrate lyase a
			limk2 LIM domain kinase 2
			zgc:92453 zgc:92453
			sumo3 SMT3 suppressor of mif two 3 homolog 3 (S. cerevisiae)
			agpat9 1-acylglycerol-3-phosphate O-acyltransferase 9
			prcp prolylcarboxypeptidase (angiotensinase C)
			denr density-regulated protein
			lygl1 lysozyme g-like 1
			eef2k elongation factor-2 kinase
			rnpep arginyl aminopeptidase (aminopeptidase B)
			ikbke inhibitor of kappa light polypeptide gene enhancer in B-cells, kinase epsilon
			mrpl15 mitochondrial ribosomal protein L15
			cpa2 carboxypeptidase A2 (pancreatic)
			rpl15 ribosomal protein L15
			dusp2 dual specificity phosphatase 2
			prkacab protein kinase, cAMP-dependent, catalytic, alpha, genome duplicate b
			fkbp14 FK506 binding protein 14
			zgc:92467 zgc:92467
			hadh hydroxyacyl-Coenzyme A dehydrogenase
			fkbp9 FK506 binding protein 9
			zgc:100832 zgc:100832
			mrpl19 mitochondrial ribosomal protein L19
			zgc:101116 zgc:101116
			dnajb1a DnaJ (Hsp40) homolog, subfamily B, member 1a
			klhl15 kelch-like 15 (Drosophila)
			mastl microtubule associated serine/threonine kinase-like
			nek7 NIMA (never in mitosis gene a)-related kinase 7
			zgc:100912 zgc:100912
			psmc5 proteasome (prosome, macropain) 26S subunit, ATPase, 5
			eif3ha eukaryotic translation initiation factor 3, subunit H, a
			chst10 carbohydrate sulfotransferase 10
			alg6 asparagine-linked glycosylation 6 homolog (S. cerevisiae, alpha-1,3-glucosyltransferase)
			fbxo5 F-box protein 5
			psmb1 proteasome (prosome, macropain) subunit, beta type, 1
			agbl5 ATP/GTP binding protein-like 5
			fuca2 fucosidase, alpha-L- 2, plasma
			crbn cereblon
			cdc26 cell division cycle 26 homolog
			gdpd1 glycerophosphodiester phosphodiesterase domain containing 1
			bmpr1ab bone morphogenetic protein receptor, type 1ab
			zgc:92194 zgc:92194
			ppif peptidylprolyl isomerase F (cyclophilin F)
			sc5dl sterol-C5-desaturase (ERG3 delta-5-desaturase homolog, S. cerevisiae)-like
			osbpl3a oxysterol binding protein-like 3a
			zgc:101894 zgc:101894
			tceb1a transcription elongation factor B (SIII), polypeptide 1a
			adam9 a disintegrin and metalloproteinase domain 9
			atg4b ATG4 autophagy related 4 homolog B (S. cerevisiae)
			zgc:91861 zgc:91861
			zgc:103672 zgc:103672
			galca galactosylceramidase a
			acox1 acyl-Coenzyme A oxidase 1, palmitoyl
			gpd1l glycerol-3-phosphate dehydrogenase 1-like
			galk1 galactokinase 1
			zgc:198285 zgc:198285
			eif1axa eukaryotic translation initiation factor 1A, X-linked, a
			gla galactosidase, alpha
			pgm3 phosphoglucomutase 3
			klhl12 kelch-like 12 (Drosophila)
			zgc:103518 zgc:103518
			zgc:103473 zgc:103473
			dph5 DPH5 homolog (S. cerevisiae)
			zgc:158838 zgc:158838
			zgc:101780 zgc:101780
			casp9 caspase 9, apoptosis-related cysteine protease
			cdc7 cell division cycle 7 homolog (S. cerevisiae)
			zgc:100824 zgc:100824
			zgc:91951 zgc:91951
			zgc:101761 zgc:101761
			zgc:101581 zgc:101581
			lonp2 lon peptidase 2, peroxisomal
			fbxo44 F-box protein 44
			dhtkd1 dehydrogenase E1 and transketolase domain containing 1
			stk35l serine/threonine kinase 35, like
			csnk1g1 casein kinase 1, gamma 1
			bmp2k BMP2 inducible kinase
			zgc:101530 zgc:101530
			tfr1b transferrin receptor 1b
			prkar1aa protein kinase, cAMP-dependent, regulatory, type I, alpha (tissue specific extinguisher 1) a
			pmpcb peptidase (mitochondrial processing) beta
			pkz protein kinase containing Z-DNA binding domains
			dpp7 dipeptidyl-peptidase 7
			ptrh1 peptidyl-tRNA hydrolase 1 homolog (S. cerevisiae)
			zgc:114188 zgc:114188
			spcs2 signal peptidase complex subunit 2 homolog (S. cerevisiae)
			zgc:110308 zgc:110308
			capn2a calpain 2, (m/II) large subunit a
			tufm Tu translation elongation factor, mitochondrial
			pgap2 post-GPI attachment to proteins 2
			vrk3 vaccinia related kinase 3
			plcxd3 phosphatidylinositol-specific phospholipase C, X domain containing 3
			acp1 acid phosphatase 1, soluble
			zgc:110815 zgc:110815
			zgc:110542 zgc:110542
			ikbkg inhibitor of kappa light polypeptide gene enhancer in B-cells, kinase gamma
			zgc:110801 zgc:110801
			glb1 galactosidase, beta 1
			zgc:110567 zgc:110567
			zgc:110726 zgc:110726
			icmt isoprenylcysteine carboxyl methyltransferase
			zgc:110239 zgc:110239
			prmt3 protein arginine methyltransferase 3
			zgc:112023 zgc:112023
			nsdhl NAD(P) dependent steroid dehydrogenase-like
			ppie peptidylprolyl isomerase E (cyclophilin E)
			npepl1 aminopeptidase-like 1
			mrpl12 mitochondrial ribosomal protein L12
			gpd1a glycerol-3-phosphate dehydrogenase 1a
			yod1 YOD1 OTU deubiquinating enzyme 1 homolog (S. cerevisiae)
			dusp11 dual specificity phosphatase 11 (RNA/RNP complex 1-interacting)
			b4galt1 UDP-Gal:betaGlcNAc beta 1,4- galactosyltransferase, polypeptide 1
			prkar1ab protein kinase, cAMP-dependent, regulatory, type I, alpha (tissue specific extinguisher 1) b
			osgep O-sialoglycoprotein endopeptidase
			mrps18b mitochondrial ribosomal protein S18B
			zgc:112077 zgc:112077
			ctsk cathepsin K
			zgc:110154 zgc:110154
			mecr mitochondrial trans-2-enoyl-CoA reductase
			gnpda1 glucosamine-6-phosphate deaminase 1
			fdps farnesyl diphosphate synthase (farnesyl pyrophosphate synthetase, dimethylallyltranstransferase, geranyltranstransferase)
			mul1 mitochondrial E3 ubiquitin ligase 1
			prmt10 protein arginine methyltransferase 10 (putative)
			acvr2a activin receptor IIa
			si:ch211-147a11.7 si:ch211-147a11.7
			idi1 isopentenyl-diphosphate delta isomerase 1
			pgpep1 pyroglutamyl-peptidase I
			mrpl13 mitochondrial ribosomal protein L13
			tp53rk TP53 regulating kinase
			klhl36 kelch-like 36 (Drosophila)
			casp7 caspase 7, apoptosis-related cysteine peptidase
			trnau1ap tRNA selenocysteine 1 associated protein 1
			vbp1 von Hippel-Lindau binding protein 1
			zgc:112322 zgc:112322
			clpp ClpP caseinolytic peptidase, ATP-dependent, proteolytic subunit homolog (E. coli)
			b3galnt2 beta-1,3-N-acetylgalactosaminyltransferase 2
			zgc:112375 zgc:112375
			alg3 asparagine-linked glycosylation 3 homolog (S. cerevisiae, alpha-1,3-mannosyltransferase)
			ctbs chitobiase, di-N-acetyl-
			zgc:110034 zgc:110034
			map3k7 mitogen activated protein kinase kinase kinase 7
			ugcg UDP-glucose ceramide glucosyltransferase
			map1d methionine aminopeptidase 1D
			uchl3 ubiquitin carboxyl-terminal esterase L3 (ubiquitin thiolesterase)
			psma2 proteasome (prosome, macropain) subunit, alpha type, 2
			pfkfb3 6-phosphofructo-2-kinase/fructose-2,6-biphosphatase 3
			pskh1 protein serine kinase H1
			psmd1 proteasome (prosome, macropain) 26S subunit, non-ATPase, 1
			si:ch211-11m18.3 si:ch211-11m18.3
			si:ch211-197g15.3 si:ch211-197g15.3
			bmpr2b bone morphogenetic protein receptor, type II b (serine/threonine kinase)
			zgc:163093 zgc:163093
			fnta farnesyltransferase, CAAX box, alpha
			lpcat1 lysophosphatidylcholine acyltransferase 1
			mknk1 MAP kinase interacting serine/threonine kinase 1
			prkar2aa protein kinase, cAMP-dependent, regulatory, type II, alpha A
			zgc:158605 zgc:158605
			csk c-src tyrosine kinase
			clgn calmegin
			zgc:152651 zgc:152651
			zgc:172324 zgc:172324
			tnikb TRAF2 and NCK interacting kinase b
			zgc:154091 zgc:154091
			pxk PX domain containing serine/threonine kinase
			nrd1 nardilysin (N-arginine dibasic convertase)
			dnajc10 DnaJ (Hsp40) homolog, subfamily C, member 10
			zgc:175142 zgc:175142
			adpgk ADP-dependent glucokinase
			zgc:153539 zgc:153539
			spoplb speckle-type POZ protein-like b
			gfm2 G elongation factor, mitochondrial 2
			si:ch211-184m19.2 si:ch211-184m19.2
			si:ch211-81a5.7 si:ch211-81a5.7
			dclk1 doublecortin-like kinase 1
			grpel1 GrpE-like 1, mitochondrial
			zgc:114200 zgc:114200
			zgc:158731 zgc:158731
			pcsk5b proprotein convertase subtilisin/kexin type 5b
			eif2ak3 eukaryotic translation initiation factor 2-alpha kinase 3
			zgc:175088 zgc:175088
			tor2a torsin family 2, member A
			dnajc18 DnaJ (Hsp40) homolog, subfamily C, member 18
			si:ch211-39e15.2 si:ch211-39e15.2
			zgc:110109 zgc:110109
			tgfbr1a transforming growth factor, beta receptor I a
			hemk1 HemK methyltransferase family member 1
			srd5a3 steroid 5 alpha-reductase 3
			eef1db elongation factor-1, delta, b
			zgc:153020 zgc:153020
			zgc:123333 zgc:123333
			zgc:162319 zgc:162319
			eif3eb eukaryotic translation initiation factor 3, subunit E, b
			si:dkey-149j18.2 si:dkey-149j18.2
			zgc:162603 zgc:162603
			ptpn2l protein tyrosine phosphatase, non-receptor type 2, like
			tysnd1 trypsin domain containing 1
			zgc:154041 zgc:154041
			zgc:154070 zgc:154070
			zgc:153680 zgc:153680
			zgc:172209 zgc:172209
			lap3 leucine aminopeptidase 3
			capn2b calpain 2, (m/II) large subunit b
			prkacbb protein kinase, cAMP-dependent, catalytic, beta b
			map2k2 mitogen-activated protein kinase kinase 2
			hectd3 HECT domain containing 3
			pi4kb phosphatidylinositol 4-kinase, catalytic, beta
			si:dkey-34f16.5 si:dkey-34f16.5
			zgc:171646 zgc:171646
			smurf2 SMAD specific E3 ubiquitin protein ligase 2
			zgc:171230 zgc:171230
			pomt2 protein-O-mannosyltransferase 2
			prkacaa protein kinase, cAMP-dependent, catalytic, alpha, genome duplicate a
			si:dkey-69h6.7 si:dkey-69h6.7
			zgc:114044 zgc:114044
			sgk3 serum/glucocorticoid regulated kinase family, member 3
			zgc:154036 zgc:154036
			senp3a SUMO1/sentrin/SMT3 specific peptidase 3a
			senp3b SUMO1/sentrin/SMT3 specific peptidase 3b
			zgc:153043 zgc:153043
			hsp90a.2 heat shock protein 90-alpha 2
			zgc:114060 zgc:114060
			ctsf cathepsin F
			usp12a ubiquitin specific peptidase 12a
			zgc:158271 zgc:158271
			mapk6 mitogen-activated protein kinase 6
			zgc:123280 zgc:123280
			si:ch211-89p3.3 si:ch211-89p3.3
			zgc:123190 zgc:123190
			zgc:114066 zgc:114066
			furina furin (paired basic amino acid cleaving enzyme) a
			furinb furin (paired basic amino acid cleaving enzyme) b
			si:ch211-63o20.7 si:ch211-63o20.7
			mmp14b matrix metalloproteinase 14b (membrane-inserted)
			ptpmt1 protein tyrosine phosphatase, mitochondrial 1
			zgc:153916 zgc:153916
			eif3hb eukaryotic translation initiation factor 3, subunit H, b
			si:ch211-139a5.3 si:ch211-139a5.3
			irak3 interleukin-1 receptor-associated kinase 3
			zgc:158429 zgc:158429
			zgc:158312 zgc:158312
			serac1 serine active site containing 1
			stk35 serine/threonine kinase 35
			pfdn5 prefoldin 5
			oxsr1a oxidative-stress responsive 1a
			zgc:153537 zgc:153537
			si:ch211-12e1.4 si:ch211-12e1.4
			si:dkey-33i11.3 si:dkey-33i11.3
			alg12 asparagine-linked glycosylation 12 homolog (yeast, alpha-1,6-mannosyltransferase)
			mlec malectin
			pdik1l PDLIM1 interacting kinase 1 like
			pomt1 protein-O-mannosyltransferase 1
			si:dkey-12h9.7 si:dkey-12h9.7
			zgc:153516 zgc:153516
			zgc:173570 zgc:173570
			si:ch211-258l4.3 si:ch211-258l4.3
			pigx phosphatidylinositol glycan anchor biosynthesis, class X
			cept1 choline/ethanolamine phosphotransferase 1
			zgc:175287 zgc:175287
			pomgnt1 protein O-linked mannose beta1,2-N-acetylglucosaminyltransferase
			mrpl9 mitochondrial ribosomal protein L9
			zgc:153997 zgc:153997
			dclk2 doublecortin-like kinase 2
			psmb3 proteasome (prosome, macropain) subunit, beta type, 3
			nae1 nedd8 activating enzyme E1 subunit 1
			zgc:92607 zgc:92607
			zgc:110460 zgc:110460
			zgc:114162 zgc:114162
			fynb FYN oncogene related to SRC, FGR, YES b
			cdc25 cell division cycle 25 homolog
			axin1 axin 1
			casp8 caspase 8, apoptosis-related cysteine peptidase
			bmpr1aa bone morphogenetic protein receptor, type 1aa
			pdp2 putative pyruvate dehydrogenase phosphatase isoenzyme 2
			spcs1 signal peptidase complex subunit 1 homolog (S. cerevisiae)
			zgc:110773 zgc:110773
			mrps7 mitochondrial ribosomal protein S7
			zgc:114141 zgc:114141
			srp14 signal recognition particle 14
			stard3 START domain containing 3
			zgc:123307 zgc:123307
			epha4a eph receptor A4a
			psmb7 proteasome (prosome, macropain) subunit, beta type, 7
			cdk5 cyclin-dependent protein kinase 5
			map2k6 mitogen-activated protein kinase kinase 6
			zgc:136804 zgc:136804
			zgc:136896 zgc:136896
			gale UDP-galactose-4-epimerase
			map4k2l mitogen-activated protein kinase kinase kinase kinase 2-like
			elovl2 elongation of very long chain fatty acids (FEN1/Elo2, SUR4/Elo3, yeast)-like 2
			slc11a2 solute carrier family 11 (proton-coupled divalent metal ion transporters), member 2
			flj11011l hypothetical protein FLJ11011-like (H. sapiens)
			mgst2 microsomal glutathione S-transferase 2
			cryl1 crystallin, lambda 1
			zgc:153172 zgc:153172
			zgc:153328 zgc:153328
			zgc:153390 zgc:153390
			zgc:153722 zgc:153722
			zgc:153032 zgc:153032
			srd5a1 steroid-5-alpha-reductase, alpha polypeptide 1 (3-oxo-5 alpha-steroid delta 4-dehydrogenase alpha 1)
			zgc:153684 zgc:153684
			zgc:153922 zgc:153922
			zgc:154035 zgc:154035
			zgc:152900 zgc:152900
			zgc:153420 zgc:153420
			zgc:152882 zgc:152882
			zgc:153377 zgc:153377
			zgc:153952 zgc:153952
			agpat2 1-acylglycerol-3-phosphate O-acyltransferase 2 (lysophosphatidic acid acyltransferase, beta)
			zgc:154085 zgc:154085
			gk5 glycerol kinase 5 (putative)
			osbpl9 oxysterol binding protein-like 9
			zgc:158425 zgc:158425
			usp39 ubiquitin specific peptidase 39
			mapkapk3 mitogen-activated protein kinase-activated protein kinase 3
			hs6st1b heparan sulfate 6-O-sulfotransferase 1b
			zgc:158795 zgc:158795
			zgc:158710 zgc:158710
			srpk1b serine/arginine-rich protein specific kinase 1b
			hs2st1 heparan sulfate 2-O-sulfotransferase 1
			vhl von Hippel-Lindau tumor suppressor
			zgc:158760 zgc:158760
			trnau1apl tRNA selenocysteine 1 associated protein 1, like
			cdk15 cyclin-dependent kinase 15
			camk2g1 calcium/calmodulin-dependent protein kinase (CaM kinase) II gamma 1
			ube3a ubiquitin protein ligase E3A
			zgc:153638 zgc:153638
			zgc:158138 zgc:158138
			si:dkey-221h15.1 si:dkey-221h15.1
			mgrn1 mahogunin, ring finger 1
			ptena phosphatase and tensin homolog A
			vhll von Hippel-Lindau tumor suppressor like
			stambpa STAM binding protein a
			flr fleer
			ube2a ubiquitin-conjugating enzyme E2A (RAD6 homolog)
			tpp1 tripeptidyl peptidase I
			zgc:171801 zgc:171801
			siah1 seven in absentia homolog 1 (Drosophila)
			cdk1 cyclin-dependent kinase 1
2.82e-07	48	66	[GO:0000279] M phase
			si:ch211-278b8.3 si:ch211-278b8.3
			ube2i2 ubiquitin-conjugating enzyme E2I2
			stil TAL1 (SCL) interrupting locus
			ube2i ubiquitin-conjugating enzyme E2I
			ttk ttk protein kinase
			rad21 RAD21 homolog (S. pombe)
			ewsr1b Ewing sarcoma breakpoint region 1b
			smc3 structural maintenance of chromosomes 3
			wee1 WEE1 homolog (S. pombe)
			seh1l SEH1-like (S. cerevisiae)
			arl8ba ADP-ribosylation factor-like 8Ba
			mycbp2 MYC binding protein 2
			zw10 ZW10 homolog, centromere/kinetochore protein (Drosophila)
			zgc:56708 zgc:56708
			zgc:64116 zgc:64116
			cep63 centrosomal protein 63
			mlh1 mutL homolog 1, colon cancer, nonpolyposis type 2 (E. coli)
			prdm9 PR domain containing 9
			cdc23 CDC23 (cell division cycle 23, yeast, homolog)
			pds5a PDS5, regulator of cohesion maintenance, homolog A (S. cerevisiae)
			pafah1b1a platelet-activating factor acetylhydrolase, isoform Ib, alpha subunit a
			pafah1b1b platelet-activating factor acetylhydrolase, isoform Ib, alpha subunit b
			katnb1 katanin p80 (WD repeat containing) subunit B 1
			zgc:77115 zgc:77115
			sass6 spindle assembly 6 homolog (C. elegans)
			zgc:92321 zgc:92321
			tipin timeless interacting protein
			kntc2l kinetochore associated 2-like
			fbxo5 F-box protein 5
			cdc26 cell division cycle 26 homolog
			zgc:162965 zgc:162965
			cdca8 cell division cycle associated 8
			zgc:110299 zgc:110299
			hells helicase, lymphoid-specific
			katna1 katanin p60 (ATPase-containing) subunit A 1
			zgc:110417 zgc:110417
			zgc:101616 zgc:101616
			haus6 HAUS augmin-like complex, subunit 6
			e4f1 E4F transcription factor 1
			hectd3 HECT domain containing 3
			si:dkey-69h6.7 si:dkey-69h6.7
			zgc:171223 zgc:171223
			si:dkey-57a22.11 si:dkey-57a22.11
			ncaph non-SMC condensin I complex, subunit H
			cdc25 cell division cycle 25 homolog
			zgc:123253 zgc:123253
			setd8a SET domain containing (lysine methyltransferase) 8a
			zgc:158297 zgc:158297
1.58e-06	50	72	[GO:0006397] mRNA processing
			thoc6 THO complex 6 homolog (Drosophila)
			magoh mago-nashi homolog, proliferation-associated (Drosophila)
			jmjd6 jumonji domain containing 6
			smn1 survival motor neuron 1
			scnm1 sodium channel modifier 1
			ddx46 DEAD (Asp-Glu-Ala-Asp) box polypeptide 46
			ptbp1a polypyrimidine tract binding protein 1a
			dbr1 debranching enzyme homolog 1 (S. cerevisiae)
			c20orf14 c20orf14 homolog (H. sapiens)
			snupn snurportin 1
			rnps1 RNA binding protein S1, serine-rich domain
			cpsf6 cleavage and polyadenylation specific factor 6
			wtap Wilms tumor 1 associated protein
			prpf39 PRP39 pre-mRNA processing factor 39 homolog (yeast)
			sfrs1b splicing factor, arginine/serine-rich 1b
			snrpe small nuclear ribonucleoprotein polypeptide E
			eif4a3 eukaryotic translation initiation factor 4A, isoform 3
			hnrpl heterogeneous nuclear ribonucleoprotein L
			cpsf5 cleavage and polyadenylation specific factor 5
			u2af2b U2 small nuclear RNA auxiliary factor 2b
			casc3 cancer susceptibility candidate 3
			rngtt RNA guanylyltransferase and 5'-phosphatase
			rbm39a RNA binding motif protein 39a
			sfrs1a splicing factor, arginine/serine-rich 1a
			rbm22 RNA binding motif protein 22
			prpf38b PRP38 pre-mRNA processing factor 38 (yeast) domain containing B
			sf3b3 splicing factor 3b, subunit 3
			zgc:86607 zgc:86607
			snrnp27 small nuclear ribonucleoprotein 27 (U4/U6.U5)
			tfip11 tuftelin interacting protein 11
			thoc7 THO complex 7
			syf2 SYF2 homolog, RNA splicing factor (S. cerevisiae)
			prpf38a PRP38 pre-mRNA processing factor 38 (yeast) domain containing A
			zmat5 zinc finger, matrin type 5
			zgc:103421 zgc:103421
			slu7 SLU7 splicing factor homolog (S. cerevisiae)
			bcas2 breast carcinoma amplified sequence 2
			rbm39b RNA binding motif protein 39b
			zcrb1 zinc finger CCHC-type and RNA binding motif 1
			sip1 survival of motor neuron protein interacting protein 1
			zgc:123019 zgc:123019
			zgc:110560 zgc:110560
			cnot6l CCR4-NOT transcription complex, subunit 6-like
			pop4 processing of precursor 4, ribonuclease P/MRP subunit
			u2af2a U2 small nuclear RNA auxiliary factor 2a
			si:ch211-105d11.3 si:ch211-105d11.3
			zgc:153452 zgc:153452
			zgc:136773 zgc:136773
			hnrnpl2 heterogeneous nuclear ribonucleoprotein L2
			cugbp1 CUG triplet repeat, RNA-binding protein 1
1.75e-06	38	51	[GO:0000278] mitotic cell cycle
			si:ch211-278b8.3 si:ch211-278b8.3
			ube2i2 ubiquitin-conjugating enzyme E2I2
			meis1 myeloid ecotropic viral integration 1
			stil TAL1 (SCL) interrupting locus
			rad21 RAD21 homolog (S. pombe)
			ewsr1b Ewing sarcoma breakpoint region 1b
			smc3 structural maintenance of chromosomes 3
			rnf2 ring finger protein 2
			wee1 WEE1 homolog (S. pombe)
			seh1l SEH1-like (S. cerevisiae)
			arl8ba ADP-ribosylation factor-like 8Ba
			tmpo thymopoietin
			zw10 ZW10 homolog, centromere/kinetochore protein (Drosophila)
			zgc:56708 zgc:56708
			zgc:64116 zgc:64116
			cep63 centrosomal protein 63
			pds5a PDS5, regulator of cohesion maintenance, homolog A (S. cerevisiae)
			pafah1b1a platelet-activating factor acetylhydrolase, isoform Ib, alpha subunit a
			pafah1b1b platelet-activating factor acetylhydrolase, isoform Ib, alpha subunit b
			katnb1 katanin p80 (WD repeat containing) subunit B 1
			zgc:77115 zgc:77115
			sass6 spindle assembly 6 homolog (C. elegans)
			zgc:92321 zgc:92321
			tipin timeless interacting protein
			kntc2l kinetochore associated 2-like
			zgc:162965 zgc:162965
			cdca8 cell division cycle associated 8
			zgc:110299 zgc:110299
			katna1 katanin p60 (ATPase-containing) subunit A 1
			zgc:110417 zgc:110417
			zgc:101616 zgc:101616
			haus6 HAUS augmin-like complex, subunit 6
			e4f1 E4F transcription factor 1
			si:dkey-69h6.7 si:dkey-69h6.7
			zgc:171223 zgc:171223
			ncaph non-SMC condensin I complex, subunit H
			zgc:123253 zgc:123253
			setd8a SET domain containing (lysine methyltransferase) 8a
3.41e-06	58	88	[GO:0051301] cell division
			si:ch211-278b8.3 si:ch211-278b8.3
			zgc:171667 zgc:171667
			ube2i2 ubiquitin-conjugating enzyme E2I2
			ccnf cyclin F
			ccne cyclin E
			ccnd1 cyclin D1
			cdc27 cell division cycle 27
			ube2i ubiquitin-conjugating enzyme E2I
			kif23 kinesin family member 23
			vegfaa vascular endothelial growth factor Aa
			rock2a rho-associated, coiled-coil containing protein kinase 2a
			ttk ttk protein kinase
			maea macrophage erythroblast attacher
			seh1l SEH1-like (S. cerevisiae)
			arl8ba ADP-ribosylation factor-like 8Ba
			ccnb2 cyclin B2
			pdgfaa platelet-derived growth factor alpha a
			cdc14b CDC14 cell division cycle 14 homolog B (S. cerevisiae)
			fzr1 fizzy/cell division cycle 20 related 1 (Drosophila)
			zgc:56708 zgc:56708
			cep63 centrosomal protein 63
			cdc123 cell division cycle 123 homolog (S. cerevisiae)
			cdc23 CDC23 (cell division cycle 23, yeast, homolog)
			pds5a PDS5, regulator of cohesion maintenance, homolog A (S. cerevisiae)
			pelo pelota homolog (Drosophila)
			pafah1b1a platelet-activating factor acetylhydrolase, isoform Ib, alpha subunit a
			pafah1b1b platelet-activating factor acetylhydrolase, isoform Ib, alpha subunit b
			spast spastin
			katnb1 katanin p80 (WD repeat containing) subunit B 1
			cdc20 cell division cycle 20 homolog
			zgc:77115 zgc:77115
			cdc45l cell division cycle 45-like
			sass6 spindle assembly 6 homolog (C. elegans)
			skiv2l2 superkiller viralicidic activity 2-like 2
			zgc:92321 zgc:92321
			tipin timeless interacting protein
			kntc2l kinetochore associated 2-like
			fbxo5 F-box protein 5
			cdc26 cell division cycle 26 homolog
			zgc:103502 zgc:103502
			zgc:162965 zgc:162965
			cdca8 cell division cycle associated 8
			zgc:92217 zgc:92217
			zgc:110113 zgc:110113
			katna1 katanin p60 (ATPase-containing) subunit A 1
			zgc:110417 zgc:110417
			zgc:101616 zgc:101616
			vegfab vascular endothelial growth factor Ab
			haus6 HAUS augmin-like complex, subunit 6
			e4f1 E4F transcription factor 1
			cdc16 cell division cycle 16 homolog (S. cerevisiae)
			si:dkey-69h6.7 si:dkey-69h6.7
			ccnd2b cyclin D2, b
			zgc:114060 zgc:114060
			zgc:171223 zgc:171223
			setd8a SET domain containing (lysine methyltransferase) 8a
			cdc42l cell division cycle 42, like
			cdk1 cyclin-dependent kinase 1
5.43e-06	32	42	[GO:0006511] ubiquitin-dependent protein catabolic process
			zgc:158849 zgc:158849
			ube4b ubiquitination factor E4B, UFD2 homolog (S. cerevisiae)
			psma6a proteasome (prosome, macropain) subunit, alpha type, 6a
			usp1 ubiquitin specific protease 1
			cul3 cullin 3
			uchl1 ubiquitin carboxyl-terminal esterase L1 (ubiquitin thiolesterase)
			cul5 cullin 5
			usp14 ubiquitin specific protease 14 (tRNA-guanine transglycosylase)
			siah2l seven in absentia homolog 2 (Drosophila)-like
			usp44 ubiquitin specific peptidase 44
			skp1 S-phase kinase-associated protein 1
			usp20 ubiquitin specific protease 20
			psma5 proteasome (prosome, macropain) subunit, alpha type,5
			uchl5 ubiquitin carboxyl-terminal hydrolase L5
			usp33 ubiquitin specific peptidase 33
			usp5 ubiquitin specific protease 5
			usp25 ubiquitin specific protease 25
			cul1b cullin 1b
			tceb1b transcription elongation factor B (SIII), polypeptide 1b
			ufd1l ubiquitin fusion degradation 1-like
			zgc:92716 zgc:92716
			rad23a RAD23 homolog A (S. cerevisiae)
			tceb1a transcription elongation factor B (SIII), polypeptide 1a
			uchl3 ubiquitin carboxyl-terminal esterase L3 (ubiquitin thiolesterase)
			psma2 proteasome (prosome, macropain) subunit, alpha type, 2
			zgc:123349 zgc:123349
			zgc:114044 zgc:114044
			usp12a ubiquitin specific peptidase 12a
			usp22 ubiquitin specific peptidase 22
			zgc:152882 zgc:152882
			usp39 ubiquitin specific peptidase 39
			siah1 seven in absentia homolog 1 (Drosophila)
7.28e-06	47	69	[GO:0022402] cell cycle process
			si:ch211-278b8.3 si:ch211-278b8.3
			ube2i2 ubiquitin-conjugating enzyme E2I2
			meis1 myeloid ecotropic viral integration 1
			stil TAL1 (SCL) interrupting locus
			ttk ttk protein kinase
			rad21 RAD21 homolog (S. pombe)
			ewsr1b Ewing sarcoma breakpoint region 1b
			smc3 structural maintenance of chromosomes 3
			wee1 WEE1 homolog (S. pombe)
			seh1l SEH1-like (S. cerevisiae)
			arl8ba ADP-ribosylation factor-like 8Ba
			tmpo thymopoietin
			zw10 ZW10 homolog, centromere/kinetochore protein (Drosophila)
			zgc:56708 zgc:56708
			zgc:64116 zgc:64116
			cep63 centrosomal protein 63
			mlh1 mutL homolog 1, colon cancer, nonpolyposis type 2 (E. coli)
			prdm9 PR domain containing 9
			pds5a PDS5, regulator of cohesion maintenance, homolog A (S. cerevisiae)
			pafah1b1a platelet-activating factor acetylhydrolase, isoform Ib, alpha subunit a
			pafah1b1b platelet-activating factor acetylhydrolase, isoform Ib, alpha subunit b
			katnb1 katanin p80 (WD repeat containing) subunit B 1
			zgc:77115 zgc:77115
			sass6 spindle assembly 6 homolog (C. elegans)
			sesn3 sestrin 3
			zgc:92321 zgc:92321
			sesn1 sestrin 1
			tipin timeless interacting protein
			kntc2l kinetochore associated 2-like
			cdc26 cell division cycle 26 homolog
			zgc:162965 zgc:162965
			cdca8 cell division cycle associated 8
			zgc:110299 zgc:110299
			hells helicase, lymphoid-specific
			katna1 katanin p60 (ATPase-containing) subunit A 1
			zgc:110417 zgc:110417
			zgc:101616 zgc:101616
			haus6 HAUS augmin-like complex, subunit 6
			e4f1 E4F transcription factor 1
			si:dkey-69h6.7 si:dkey-69h6.7
			zgc:171223 zgc:171223
			si:dkey-57a22.11 si:dkey-57a22.11
			ncaph non-SMC condensin I complex, subunit H
			cdc25 cell division cycle 25 homolog
			zgc:123253 zgc:123253
			setd8a SET domain containing (lysine methyltransferase) 8a
			zgc:158297 zgc:158297
1.2e-05	263	519	[GO:0016043] cellular component organization
			rtf1 Rtf1, Paf1/RNA polymerase II complex component, homolog (S. cerevisiae)
			zgc:175094 zgc:175094
			taf7 TAF7 RNA polymerase II, TATA box binding protein (TBP)-associated factor
			myst1 MYST histone acetyltransferase 1
			si:ch211-278b8.3 si:ch211-278b8.3
			fn1 fibronectin 1
			ehmt1a euchromatic histone-lysine N-methyltransferase 1a
			wasla Wiskott-Aldrich syndrome-like a
			si:ch211-160i2.3 si:ch211-160i2.3
			ube2i2 ubiquitin-conjugating enzyme E2I2
			dlg1 discs, large (Drosophila) homolog 1
			arpc4 actin related protein 2/3 complex, subunit 4
			ache acetylcholinesterase
			prkci protein kinase C, iota
			gpc4 glypican 4
			tfap2a transcription factor AP-2 alpha
			ptk2.1 protein tyrosine kinase 2.1
			hdac1 histone deacetylase 1
			terfa telomeric repeat binding factor a
			stil TAL1 (SCL) interrupting locus
			smc4 structural maintenance of chromosomes 4
			ptk2bb protein tyrosine kinase 2 beta, b
			mpp5a membrane protein, palmitoylated 5a (MAGUK p55 subfamily member 5a)
			h2afv H2A histone family, member V
			bbs2 Bardet-Biedl syndrome 2
			msh6 mutS homolog 6 (E. coli)
			jmjd6 jumonji domain containing 6
			myst3 MYST histone acetyltransferase (monocytic leukemia) 3
			etf1 eukaryotic translation termination factor 1
			mtx1b metaxin 1b
			arl13b ADP-ribosylation factor-like 13b
			dag1 dystroglycan 1
			svil supervillin
			gli2a GLI-Kruppel family member GLI2a
			smo smoothened homolog (Drosophila)
			snai1a snail homolog 1a (Drosophila)
			fzd2 frizzled homolog 2
			dnmt1 DNA (cytosine-5-)-methyltransferase 1
			smn1 survival motor neuron 1
			mef2a myocyte enhancer factor 2a
			ube2i ubiquitin-conjugating enzyme E2I
			bmp2b bone morphogenetic protein 2b
			vegfaa vascular endothelial growth factor Aa
			icln swelling dependent chloride channel
			pbx4 pre-B-cell leukemia transcription factor 4
			smarcb1b SWI/SNF related, matrix associated, actin dependent regulator of chromatin, subfamily b, member 1b
			stat3 signal transduction and activation of transcription 3
			lmbr1l limb region 1 like
			pfn2l profilin 2 like
			taf9 TAF9 RNA polymerase II, TATA box binding protein (TBP)-associated factor
			setb SET translocation (myeloid leukemia-associated) B
			rbb4 retinoblastoma binding protein 4
			krit1 KRIT1, ankyrin repeat containing
			ift88 intraflagellar transport 88 homolog
			rbb4l retinoblastoma binding protein 4, like
			rad21 RAD21 homolog (S. pombe)
			ewsr1b Ewing sarcoma breakpoint region 1b
			seta SET translocation (myeloid leukemia-associated) A
			cav1 caveolin 1
			gtf2a1 general transcription factor IIA, 1
			slc39a6 solute carrier family 39 (zinc transporter), member 6
			atp6v0a1 ATPase, H+ transporting, lysosomal V0 subunit a isoform 1
			smc3 structural maintenance of chromosomes 3
			plxna4 plexin A4
			suv39h1b suppressor of variegation 3-9 homolog 1b
			cnn3a calponin 3, acidic a
			capza1a capping protein (actin filament) muscle Z-line, alpha 1a
			wee1 WEE1 homolog (S. pombe)
			cbx2 chromobox homolog 2 (Drosophila Pc class)
			zgc:66472 zgc:66472
			zgc:63497 zgc:63497
			cap1 Cap1 CAP, adenylate cyclase-associated protein 1
			seh1l SEH1-like (S. cerevisiae)
			gtf2e2 general transcription factor IIE, polypeptide 2, beta
			setdb2 SET domain, bifurcated 2
			arpc1b actin related protein 2/3 complex, subunit 1B
			h3f3c H3 histone, family 3C
			gna13b guanine nucleotide binding protein (G protein), alpha 13b
			arpc5a actin related protein 2/3 complex, subunit 5A
			tubb2c tubulin, beta 2c
			cnn3b calponin 3, acidic b
			nap1l4a nucleosome assembly protein 1-like 4a
			tsc1a tuberous sclerosis 1a
			zgc:66430 zgc:66430
			tuba8l tubulin, alpha 8 like
			arl8ba ADP-ribosylation factor-like 8Ba
			gng5 guanine nucleotide binding protein (G protein), gamma 5
			tmpo thymopoietin
			cxcl12a chemokine (C-X-C motif) ligand 12a (stromal cell-derived factor 1)
			nrp1a neuropilin 1a
			si:xx-35d8.1 si:xx-35d8.1
			mycbp2 MYC binding protein 2
			epb41l5 erythrocyte membrane protein band 4.1 like 5
			atxn7l3 ataxin 7-like 3
			tbp TATA box binding protein
			dffb DNA fragmentation factor, beta polypeptide (caspase-activated DNase)
			mmp14a matrix metalloproteinase 14a (membrane-inserted)
			taf12 TAF12 RNA polymerase II, TATA box binding protein (TBP)-associated factor
			tubb5 tubulin, beta 5
			ptk2.2 protein tyrosine kinase 2.2
			rab5c RAB5C, member RAS oncogene family
			eif6 eukaryotic translation initiation factor 6
			asf1ba ASF1 anti-silencing function 1 homolog Ba (S. cerevisiae)
			wdr51b WD repeat domain 51B
			zw10 ZW10 homolog, centromere/kinetochore protein (Drosophila)
			uso1 USO1 homolog, vesicle docking protein (yeast)
			zgc:55908 zgc:55908
			tuba8l4 tubulin, alpha 8 like 4
			pex12 peroxisomal biogenesis factor 12
			pex3 peroxisomal biogenesis factor 3
			ap1s1 adaptor-related protein complex 1, sigma 1 subunit
			zgc:56708 zgc:56708
			zgc:64116 zgc:64116
			dync2li1 dynein, cytoplasmic 2, light intermediate chain 1
			prmt7 protein arginine N-methyltransferase 7
			arpc5l actin related protein 2/3 complex, subunit 5-like
			traf3ip1 TNF receptor-associated factor 3 interacting protein 1
			cep63 centrosomal protein 63
			pex13 peroxisome biogenesis factor 13
			mfn1 mitofusin 1
			mlh1 mutL homolog 1, colon cancer, nonpolyposis type 2 (E. coli)
			prdm9 PR domain containing 9
			tubgl tubulin, gamma-like
			picalm phosphatidylinositol binding clathrin assembly protein
			cdc23 CDC23 (cell division cycle 23, yeast, homolog)
			tube1 tubulin, epsilon 1
			usp20 ubiquitin specific protease 20
			hdac3 histone deacetylase 3
			pds5a PDS5, regulator of cohesion maintenance, homolog A (S. cerevisiae)
			tbca tubulin cofactor a
			waslb Wiskott-Aldrich syndrome-like b
			zgc:56418 zgc:56418
			slc33a1 solute carrier family 33 (acetyl-CoA transporter), member 1
			cox15 COX15 homolog, cytochrome c oxidase assembly protein (yeast)
			pfn2 profilin 2
			arpc1a actin related protein 2/3 complex, subunit 1A
			pafah1b1a platelet-activating factor acetylhydrolase, isoform Ib, alpha subunit a
			pafah1b1b platelet-activating factor acetylhydrolase, isoform Ib, alpha subunit b
			arpc5b actin related protein 2/3 complex, subunit 5B
			pard3 par-3 partitioning defective 3 homolog (C. elegans)
			smc1al structural maintenance of chromosomes 1A, like
			h2afvl H2A histone family, member V, like
			sh3bp4a SH3-domain binding protein 4a
			chst11 carbohydrate (chondroitin 4) sulfotransferase 11
			fibpl fibroblast growth factor (acidic) intracellular binding protein, like
			spast spastin
			katnb1 katanin p80 (WD repeat containing) subunit B 1
			tpm4 tropomyosin 4
			zgc:77115 zgc:77115
			eif5a eukaryotic translation initiation factor 5A
			usp33 ubiquitin specific peptidase 33
			eif5a2 eukaryotic translation initiation factor 5A2
			cnn2 calponin 2
			hdac8 histone deacetylase 8
			sass6 spindle assembly 6 homolog (C. elegans)
			aebp2 AE binding protein 2
			pob partial optokinetic response b
			msh2 mutS homolog 2 (E. coli)
			ift20 intraflagellar transport protein 20
			ift52 intraflagellar transport protein 52
			tubd1 tubulin, delta 1
			arpc3 actin related protein 2/3 complex, subunit 3
			ccr6a chemokine (C-C motif) receptor 6a
			gtf2f2 general transcription factor IIF, polypeptide 2
			kdm5bb lysine (K)-specific demethylase 5Bb
			ift172 intraflagellar transport 172
			zgc:92510 zgc:92510
			setd7 SET domain containing (lysine methyltransferase) 7
			zgc:92895 zgc:92895
			zgc:92784 zgc:92784
			zgc:92321 zgc:92321
			psmg1 proteasome (prosome, macropain) assembly chaperone 1
			tipin timeless interacting protein
			zgc:100856 zgc:100856
			zgc:100947 zgc:100947
			timm8a translocase of inner mitochondrial membrane 8 homolog A (yeast)
			zgc:100909 zgc:100909
			arpc4l actin related protein 2/3 complex, subunit 4, like
			kntc2l kinetochore associated 2-like
			fbxo5 F-box protein 5
[truncated: 5,219 more rows]

## Sheet: ZF4_H3K4me3_Only_Absent_GO_ENRI
Enriched GO terms with gene list among non-expressed genes marked by H3K4me3
N = 1169	(total number of non-expressed H3K4me3 genes)
Pvalue	Count	Size	Term
1.19e-18	69	234	[GO:0006412] translation
			zgc:171710 zgc:171710
			si:dkey-261i16.3 si:dkey-261i16.3
			mrpl22 mitochondrial ribosomal protein L22
			rps9 ribosomal protein S9
			rps5 ribosomal protein S5
			rps18 ribosomal protein S18
			rpl24 ribosomal protein L24
			ncbp2 nuclear cap binding protein subunit 2
			rpl36a ribosomal protein L36A
			eif1b eukaryotic translation initiation factor 1B
			rpl10a ribosomal protein L10a
			rpl27 ribosomal protein L27
			qrsl1 glutaminyl-tRNA synthase (glutamine-hydrolyzing)-like 1
			rpl23a ribosomal protein L23a
			rplp2 ribosomal protein, large P2
			rpl21 ribosomal protein L21
			zgc:65996 zgc:65996
			rps26 ribosomal protein S26
			rps14 ribosomal protein S14
			rpl7 ribosomal protein L7
			rpl30 ribosomal protein L30
			rplp1 ribosomal protein, large, P1
			rps15a ribosomal protein S15a
			rpl23 ribosomal protein L23
			rps12 ribosomal protein S12
			rpl4 ribosomal protein L4
			rps15 ribosomal protein S15
			zgc:66168 zgc:66168
			zgc:63631 zgc:63631
			rpl8 ribosomal protein L8
			fau Finkel-Biskis-Reilly murine sarcoma virus (FBR-MuSV) ubiquitously expressed (fox derived); ribosomal protein S30
			rps7 ribosomal protein S7
			zgc:73262 zgc:73262
			zgc:77702 zgc:77702
			rpl18a ribosomal protein L18a
			rpl28l ribosomal protein L28-like
			rps24 ribosomal protein S24
			eif3s2 eukaryotic translation initiation factor 3, subunit 2 beta
			rsl24d1 ribosomal L24 domain containing 1
			rps20 ribosomal protein S20
			rpl19 ribosomal protein L19
			rps2 ribosomal protein S2
			rps11 ribosomal protein S11
			rps8 ribosomal protein S8
			rpl39 ribosomal protein L39
			rpl5b ribosomal protein L5b
			rpl11 ribosomal protein L11
			mrpl24 mitochondrial ribosomal protein L24
			mrpl11 mitochondrial ribosomal protein L11
			zgc:92237 zgc:92237
			zgc:92872 zgc:92872
			rps4x ribosomal protein S4, X-linked
			zgc:103720 zgc:103720
			mrpl48 mitochondrial ribosomal protein L48
			mif4gdb MIF4G domain containing b
			zgc:110525 zgc:110525
			zgc:110695 zgc:110695
			zgc:110031 zgc:110031
			zgc:112089 zgc:112089
			zgc:136952 zgc:136952
			zgc:123327 zgc:123327
			rpl13a ribosomal protein L13a
			si:ch211-216l23.2 si:ch211-216l23.2
			mrps18c mitochondrial ribosomal protein S18C
			si:ch211-262h13.5 si:ch211-262h13.5
			rplp0 ribosomal protein, large, P0
			zgc:136591 zgc:136591
			zgc:153312 zgc:153312
			mrpl35 mitochondrial ribosomal protein L35
2.9e-06	172	1324	[GO:0019538] protein metabolic process
			zgc:171710 zgc:171710
			zgc:112493 zgc:112493
			eif2ak2 eukaryotic translation initiation factor 2-alpha kinase 2
			dyrk1aa dual-specificity tyrosine-(Y)-phosphorylation regulated kinase 1A, a
			bbs10 Bardet-Biedl syndrome 10
			mink1 misshapen-like kinase 1
			si:dkey-261i16.3 si:dkey-261i16.3
			mrpl22 mitochondrial ribosomal protein L22
			rps9 ribosomal protein S9
			rps5 ribosomal protein S5
			rps18 ribosomal protein S18
			rpl24 ribosomal protein L24
			ncbp2 nuclear cap binding protein subunit 2
			rpl36a ribosomal protein L36A
			igf1ra insulin-like growth factor 1a receptor
			cpa5 carboxypeptidase A5
			malt1 mucosa associated lymphoid tissue lymphoma translocation gene 1
			psmb6 proteasome (prosome, macropain) subunit, beta type, 6
			exorh extra-ocular rhodopsin
			cfb complement factor B
			psmb8 proteasome (prosome, macropain) subunit, beta type, 8
			mapk12 mitogen-activated protein kinase 12
			pp2ca2 protein phosphatase type 2C alpha 2
			eif1b eukaryotic translation initiation factor 1B
			rpl10a ribosomal protein L10a
			tnika TRAF2 and NCK interacting kinase a
			calrl2 calreticulin, like 2
			rpl27 ribosomal protein L27
			f2 coagulation factor II (thrombin)
			scrn3 secernin 3
			qrsl1 glutaminyl-tRNA synthase (glutamine-hydrolyzing)-like 1
			fem1a fem-1 homolog a (C. elegans)
			rpl23a ribosomal protein L23a
			rplp2 ribosomal protein, large P2
			rpl21 ribosomal protein L21
			zgc:65996 zgc:65996
			rps26 ribosomal protein S26
			rps14 ribosomal protein S14
			rpl7 ribosomal protein L7
			rpl30 ribosomal protein L30
			rplp1 ribosomal protein, large, P1
			rps15a ribosomal protein S15a
			rpl23 ribosomal protein L23
			rps12 ribosomal protein S12
			rpl4 ribosomal protein L4
			rps15 ribosomal protein S15
			zgc:66168 zgc:66168
			aph1b anterior pharynx defective 1B
			erbb2 v-erb-b2 erythroblastic leukemia viral oncogene homolog 2, neuro/glioblastoma derived oncogene homolog
			zgc:63631 zgc:63631
			ube3c ubiquitin protein ligase E3C
			pfdn6 prefoldin subunit 6
			rpl8 ribosomal protein L8
			fau Finkel-Biskis-Reilly murine sarcoma virus (FBR-MuSV) ubiquitously expressed (fox derived); ribosomal protein S30
			rps7 ribosomal protein S7
			zgc:73262 zgc:73262
			snrk1 SNF related kinase 1
			zgc:77702 zgc:77702
			zgc:77727 zgc:77727
			prkacba protein kinase, cAMP-dependent, catalytic, beta a
			rpl18a ribosomal protein L18a
			rpl28l ribosomal protein L28-like
			rps24 ribosomal protein S24
			si:rp71-45k5.4 si:rp71-45k5.4
			zgc:76877 zgc:76877
			spcs3 signal peptidase complex subunit 3 homolog (S. cerevisiae)
			prkar2ab protein kinase, cAMP-dependent, regulatory, type II, alpha, B
			eif3s2 eukaryotic translation initiation factor 3, subunit 2 beta
			rsl24d1 ribosomal L24 domain containing 1
			ripk4 receptor-interacting serine-threonine kinase 4
			rps20 ribosomal protein S20
			rpl19 ribosomal protein L19
			rps2 ribosomal protein S2
			ctsba cathepsin B, a
			rps11 ribosomal protein S11
			mapk4 mitogen-activated protein kinase 4
			zgc:91787 zgc:91787
			st3gal3l ST3 beta-galactoside alpha-2,3-sialyltransferase 3, like
			rps8 ribosomal protein S8
			rpl39 ribosomal protein L39
			rpl5b ribosomal protein L5b
			rpl11 ribosomal protein L11
			mrpl24 mitochondrial ribosomal protein L24
			mrpl11 mitochondrial ribosomal protein L11
			zgc:100921 zgc:100921
			zgc:92241 zgc:92241
			zgc:92237 zgc:92237
			zgc:92872 zgc:92872
			carm1 coactivator-associated arginine methyltransferase 1
			st3gal2 ST3 beta-galactoside alpha-2,3-sialyltransferase 2
			lyn v-yes-1 Yamaguchi sarcoma viral related oncogene homolog
			styxl1 serine/threonine/tyrosine interacting-like 1
			zgc:101826 zgc:101826
			rps4x ribosomal protein S4, X-linked
			zgc:103752 zgc:103752
			zgc:103530 zgc:103530
			ctsz cathepsin Z
			tll1 tolloid-like 1
			zgc:103720 zgc:103720
			zgc:101572 zgc:101572
			mrpl48 mitochondrial ribosomal protein L48
			mif4gdb MIF4G domain containing b
			pfdn1 prefoldin subunit 1
			zgc:110525 zgc:110525
			zgc:113355 zgc:113355
			camk4 calcium/calmodulin-dependent protein kinase IV
			zgc:110695 zgc:110695
			lats1 LATS, large tumor suppressor, homolog 1 (Drosophila)
			st8sia1 ST8 alpha-N-acetyl-neuraminide alpha-2,8-sialyltransferase 1
			ppm1e protein phosphatase 1E (PP2C domain containing)
			mep1a.1 meprin A, alpha.1
			zgc:110031 zgc:110031
			mgat3 mannosyl (beta-1,4-)-glycoprotein beta-1,4-N-acetylglucosaminyltransferase
			zgc:112089 zgc:112089
			prkcz protein kinase C, zeta
			pcmtd2 protein-L-isoaspartate (D-aspartate) O-methyltransferase domain containing 2
			zgc:136952 zgc:136952
			si:dkey-103i16.6 si:dkey-103i16.6
			si:ch211-244b2.1 si:ch211-244b2.1
			zgc:123327 zgc:123327
			hipk2 homeodomain interacting protein kinase 2
			dyrk2 dual-specificity tyrosine-(Y)-phosphorylation regulated kinase 2
			mapkapk2b mitogen-activated protein kinase-activated protein kinase 2b
			ppil1 peptidylprolyl isomerase (cyclophilin)-like 1
			cdc25d cell division cycle 25 homolog d
			zgc:174908 zgc:174908
			sirt3 sirtuin (silent mating type information regulation 2 homolog) 3 (S. cerevisiae)
			usp49 ubiquitin specific peptidase 49
			rpl13a ribosomal protein L13a
			si:rp71-57j15.4 si:rp71-57j15.4
			si:dkey-273o13.5 si:dkey-273o13.5
			si:ch211-15p9.2 si:ch211-15p9.2
			zgc:171731 zgc:171731
			ikbkb inhibitor of kappa light polypeptide gene enhancer in B-cells, kinase beta
			kat2b K(lysine) acetyltransferase 2B
			gna11 guanine nucleotide binding protein (G protein), alpha 11 (Gq class)
			si:ch211-216l23.2 si:ch211-216l23.2
			ttll7 tubulin tyrosine ligase-like family, member 7
			eif2ak1 eukaryotic translation initiation factor 2-alpha kinase 1
			mylipb myosin regulatory light chain interacting protein b
			casp3b caspase 3, apoptosis-related cysteine protease b
			cdc42bpb CDC42 binding protein kinase beta (DMPK-like)
			ripk1l receptor (TNFRSF)-interacting serine-threonine kinase 1, like
			si:ch211-173o4.2 si:ch211-173o4.2
			zgc:158349 zgc:158349
			zgc:194486 zgc:194486
			si:dkey-261h15.1 si:dkey-261h15.1
			mrps18c mitochondrial ribosomal protein S18C
			zgc:174164 zgc:174164
			si:ch211-262h13.5 si:ch211-262h13.5
			hspe1 heat shock 10 protein 1 (chaperonin 10)
			pim1 pim-1 oncogene
			rplp0 ribosomal protein, large, P0
			zgc:123326 zgc:123326
			psmb11 proteasome (prosome, macropain) subunit, beta type, 11
			mapk8 mitogen-activated protein kinase 8
			zgc:136925 zgc:136925
			zgc:136971 zgc:136971
			zgc:136591 zgc:136591
			limk1 LIM domain kinase 1
			c6ast1 six-cysteine containing astacin protease 1
			zgc:153312 zgc:153312
			st6galnac4 ST6 (alpha-N-acetyl-neuraminyl-2,3-beta-galactosyl-1,3)-N-acetylgalactosaminide alpha-2,6-sialyltransferase 4
			zgc:153044 zgc:153044
			zgc:153725 zgc:153725
			zgc:153332 zgc:153332
			uhmk1 U2AF homology motif (UHM) kinase 1
			mrpl35 mitochondrial ribosomal protein L35
			zgc:152986 zgc:152986
			dusp19 dual specificity phosphatase 19
			zgc:136895 zgc:136895
			itk IL2-inducible T-cell kinase
0.00139	11	42	[GO:0006334] nucleosome assembly
			zgc:163047 zgc:163047
			zgc:163040 zgc:163040
			zgc:173585 zgc:173585
			zgc:173652 zgc:173652
			zgc:173587 zgc:173587
			zgc:63676 zgc:63676
			h2afx H2A histone family, member X
			h3f3a H3 histone, family 3A
			zgc:110216 zgc:110216
			zgc:114037 zgc:114037
			zgc:173552 zgc:173552
0.00219	9	32	[GO:0032318] regulation of Ras GTPase activity
			zgc:162872 zgc:162872
			zgc:63863 zgc:63863
			tbc1d22a TBC1 domain family, member 22a
			grtp1b growth hormone regulated TBC protein 1b
			si:dkeyp-89d7.2 si:dkeyp-89d7.2
			si:dkey-233p4.1 si:dkey-233p4.1
			asap2a ArfGAP with SH3 domain, ankyrin repeat and PH domain 2a
			tbc1d20 TBC1 domain family, member 20
			git2a G protein-coupled receptor kinase interactor 2a
0.00292	19	102	[GO:0034622] cellular macromolecular complex assembly
			zgc:163047 zgc:163047
			zgc:163040 zgc:163040
			zgc:173585 zgc:173585
			zgc:173652 zgc:173652
			zgc:173587 zgc:173587
			fgb fibrinogen, B beta polypeptide
			fga fibrinogen alpha chain
			zgc:63676 zgc:63676
			h2afx H2A histone family, member X
			h3f3a H3 histone, family 3A
			tuba2 tubulin, alpha 2
			zgc:86896 zgc:86896
			cacnb1 calcium channel, voltage-dependent, beta 1 subunit
			zgc:110216 zgc:110216
			zgc:112335 zgc:112335
			si:dkeyp-15f12.2 si:dkeyp-15f12.2
			zgc:114037 zgc:114037
			zgc:195154 zgc:195154
			zgc:173552 zgc:173552
0.00305	11	46	[GO:0006323] DNA packaging
			zgc:163047 zgc:163047
			zgc:163040 zgc:163040
			zgc:173585 zgc:173585
			zgc:173652 zgc:173652
			zgc:173587 zgc:173587
			zgc:63676 zgc:63676
			h2afx H2A histone family, member X
			h3f3a H3 histone, family 3A
			zgc:110216 zgc:110216
			zgc:114037 zgc:114037
			zgc:173552 zgc:173552
0.00436	8	29	[GO:0051726] regulation of cell cycle
			rps18 ribosomal protein S18
			rpl36a ribosomal protein L36A
			rpl23a ribosomal protein L23a
			rpl7 ribosomal protein L7
			rps15a ribosomal protein S15a
			rps7 ribosomal protein S7
			rps8 ribosomal protein S8
			lin9 lin-9 homolog (C. elegans)
0.00892	2	2	[GO:0008209] androgen metabolic process
			hsd17b3 hydroxysteroid (17-beta) dehydrogenase 3
			hsd17b1 hydroxysteroid (17-beta) dehydrogenase 1
0.00892	2	2	[GO:0030513] positive regulation of BMP signaling pathway
			tll1 tolloid-like 1
			b4galt5 UDP-Gal:betaGlcNAc beta 1,4- galactosyltransferase, polypeptide 5
0.00949	11	53	[GO:0051336] regulation of hydrolase activity
			zgc:162872 zgc:162872
			zgc:63863 zgc:63863
			tbc1d22a TBC1 domain family, member 22a
			grtp1b growth hormone regulated TBC protein 1b
			si:dkeyp-89d7.2 si:dkeyp-89d7.2
			bida BH3 interacting domain death agonist
			bik BCL2-interacting killer (apoptosis-inducing)
			si:dkey-233p4.1 si:dkey-233p4.1
			asap2a ArfGAP with SH3 domain, ankyrin repeat and PH domain 2a
			tbc1d20 TBC1 domain family, member 20
			git2a G protein-coupled receptor kinase interactor 2a

## Sheet: ZF4_H3K27me3_Only_Present_GO_EN
Enriched GO terms with gene list among expressed genes marked by H3K27me3
N = 138	(total number of expressed H3K27me3 genes)
No Terms.

## Sheet: ZF4_H3K27me3_Only_Absent_GO_ENR
Enriched GO terms with gene list among non-expressed genes marked by H3K27me3
N = 856	(total number of non-expressed H3K27me3 genes)
Pvalue	Count	Size	Term
1.14e-16	69	352	[GO:0007186] G-protein coupled receptor protein signaling pathway
			gnrhr4 gonadotropin releasing hormone receptor 4
			zgc:171684 zgc:171684
			si:dkey-7c18.8 si:dkey-7c18.8
			si:dkey-7c18.1 si:dkey-7c18.1
			si:dkey-7c18.5 si:dkey-7c18.5
			si:dkey-246e3.3 si:dkey-246e3.3
			si:dkey-7c18.21 si:dkey-7c18.21
			taar64 trace amine associated receptor 64
			si:dkey-246e3.2 si:dkey-246e3.2
			or108-3 odorant receptor, family D, subfamily 108, member 3
			zgc:171965 zgc:171965
			zgc:171802 zgc:171802
			or128-2 odorant receptor, family E, subfamily 128, member 2
			or128-7 odorant receptor, family E, subfamily 128, member 7
			or113-1 odorant receptor, family A, subfamily 113, member 1
			or137-2 odorant receptor, family H, subfamily 137, member 2
			or108-1 odorant receptor, family D, subfamily 108, member 1
			or128-6 odorant receptor, family E, subfamily 128, member 6
			or137-5 odorant receptor, family H, subfamily 137, member 5
			or126-4 odorant receptor, family E, subfamily 126, member 4
			or115-11 odorant receptor, family F, subfamily 115, member 11
			or132-3 odorant receptor, family H, subfamily 132, member 3
			or125-8 odorant receptor, family E, subfamily 125, member 8
			or108-2 odorant receptor, family D, subfamily 108, member 2
			or128-4 odorant receptor, family E, subfamily 128, member 4
			gnat2 guanine nucleotide binding protein (G protein), alpha transducing activity polypeptide 2
			mc4r melanocortin 4 receptor
			mc5ra melanocortin 5a receptor
			or122-2 odorant receptor, family E, subfamily 122, member 2
			opn1lw1 opsin 1 (cone pigments), long-wave-sensitive, 1
			ednrb1 endothelin receptor B
			opn1mw1 opsin 1 (cone pigments), medium-wave-sensitive, 1
			opn1mw4 opsin 1 (cone pigments), medium-wave-sensitive, 4
			pth2r parathyroid hormone 2 receptor
			lpar6l lysophosphatidic acid receptor 6 like
			opn1mw2 opsin 1 (cone pigments), medium-wave-sensitive, 2
			opn1mw3 opsin 1 (cone pigments), medium-wave-sensitive, 3
			si:busm1-136d19.2 si:busm1-136d19.2
			zgc:85682 zgc:85682
			opn1lw2 opsin 1 (cone pigments), long-wave-sensitive, 2
			zgc:91924 zgc:91924
			rrh retinal pigment epithelium-derived rhodopsin homolog
			drd4-rs dopamine receptor D4 related sequence
			zgc:112062 zgc:112062
			or102-3 odorant receptor, family C, subfamily 102, member 3
			zgc:162926 zgc:162926
			gpr176 G protein-coupled receptor 176
			zgc:162592 zgc:162592
			zgc:136903 zgc:136903
			ccr12.3 chemokine (C-C motif) receptor 12.3
			opn4a opsin 4a (melanopsin)
			or115-12 odorant receptor, family F, subfamily 115, member 12
			tas2r200.1 taste receptor, type 2, member 200.1
			tas1r2.1 taste receptor, type 1, member 2.1
			zgc:136854 zgc:136854
			zgc:153137 zgc:153137
			zgc:158340 zgc:158340
			si:dkey-211g8.6 si:dkey-211g8.6
			si:dkey-211g8.7 si:dkey-211g8.7
			si:dkey-7c18.10 si:dkey-7c18.10
			si:dkey-7c18.12 si:dkey-7c18.12
			si:dkey-7c18.22 si:dkey-7c18.22
			si:dkey-7c18.23 si:dkey-7c18.23
			taar70 trace amine associated receptor 70
			or135-1 odorant receptor, family H, subfamily 135, member 1
			si:ch211-184m13.4 si:ch211-184m13.4
			si:ch211-191i18.3 si:ch211-191i18.3
			or102-1 odorant receptor, family C, subfamily 102, member 1
			or111-3 odorant receptor, family D, subfamily 111, member 3
3.58e-16	96	602	[GO:0023033] signaling pathway
			gnrhr4 gonadotropin releasing hormone receptor 4
			zgc:171684 zgc:171684
			zgc:162040 zgc:162040
			si:dkey-7c18.8 si:dkey-7c18.8
			si:dkey-7c18.1 si:dkey-7c18.1
			si:dkey-7c18.5 si:dkey-7c18.5
			si:dkey-246e3.3 si:dkey-246e3.3
			si:dkey-7c18.21 si:dkey-7c18.21
			taar64 trace amine associated receptor 64
			si:dkey-246e3.2 si:dkey-246e3.2
			or108-3 odorant receptor, family D, subfamily 108, member 3
			zgc:171965 zgc:171965
			zgc:171802 zgc:171802
			or128-2 odorant receptor, family E, subfamily 128, member 2
			or128-7 odorant receptor, family E, subfamily 128, member 7
			or113-1 odorant receptor, family A, subfamily 113, member 1
			or137-2 odorant receptor, family H, subfamily 137, member 2
			or108-1 odorant receptor, family D, subfamily 108, member 1
			or128-6 odorant receptor, family E, subfamily 128, member 6
			or137-5 odorant receptor, family H, subfamily 137, member 5
			or126-4 odorant receptor, family E, subfamily 126, member 4
			or115-11 odorant receptor, family F, subfamily 115, member 11
			or132-3 odorant receptor, family H, subfamily 132, member 3
			or125-8 odorant receptor, family E, subfamily 125, member 8
			or108-2 odorant receptor, family D, subfamily 108, member 2
			or128-4 odorant receptor, family E, subfamily 128, member 4
			gnat2 guanine nucleotide binding protein (G protein), alpha transducing activity polypeptide 2
			mc4r melanocortin 4 receptor
			mc5ra melanocortin 5a receptor
			flt4 fms-related tyrosine kinase 4
			wnt2 wingless-type MMTV integration site family member 2
			dlb deltaB
			pyya peptide YYa
			or122-2 odorant receptor, family E, subfamily 122, member 2
			opn1lw1 opsin 1 (cone pigments), long-wave-sensitive, 1
			ednrb1 endothelin receptor B
			opn1mw1 opsin 1 (cone pigments), medium-wave-sensitive, 1
			opn1mw4 opsin 1 (cone pigments), medium-wave-sensitive, 4
			fgf8a fibroblast growth factor 8 a
			bmp7a bone morphogenetic protein 7a
			pth2r parathyroid hormone 2 receptor
			npy8br neuropeptide Y receptor Y8b
			npy8ar neuropeptide Y receptor Y8a
			npy4r neuropeptide Y receptor Y4
			notch1a notch homolog 1a
			lpar6l lysophosphatidic acid receptor 6 like
			heyl hairy/enhancer-of-split related with YRPW motif-like
			wnt2ba wingless-type MMTV integration site family, member 2Ba
			penk proenkephalin
			opn1mw2 opsin 1 (cone pigments), medium-wave-sensitive, 2
			opn1mw3 opsin 1 (cone pigments), medium-wave-sensitive, 3
			penkl proenkephalin-like
			si:busm1-136d19.2 si:busm1-136d19.2
			scg5 secretogranin V
			her12 hairy-related 12
			zgc:85682 zgc:85682
			caprin2 caprin family member 2
			pdyn prodynorphin
			rspo1 R-spondin homolog (Xenopus laevis)
			opn1lw2 opsin 1 (cone pigments), long-wave-sensitive, 2
			zgc:91924 zgc:91924
			rrh retinal pigment epithelium-derived rhodopsin homolog
			npy7r neuropeptide Y receptor Y7
			drd4-rs dopamine receptor D4 related sequence
			erbb3b v-erb-b2 erythroblastic leukemia viral oncogene homolog 3b
			zgc:112062 zgc:112062
			or102-3 odorant receptor, family C, subfamily 102, member 3
			zgc:162926 zgc:162926
			gpr176 G protein-coupled receptor 176
			zgc:162592 zgc:162592
			zgc:136903 zgc:136903
			ccr12.3 chemokine (C-C motif) receptor 12.3
			itgb3a integrin beta 3a
			ltk leukocyte tyrosine kinase
			wnt7a wingless-type MMTV integration site family, member 7A
			wnt3 wingless-type MMTV integration site family, member 3
			opn4a opsin 4a (melanopsin)
			or115-12 odorant receptor, family F, subfamily 115, member 12
			tas2r200.1 taste receptor, type 2, member 200.1
			tas1r2.1 taste receptor, type 1, member 2.1
			zgc:136854 zgc:136854
			zgc:153137 zgc:153137
			zgc:158340 zgc:158340
			wnt16 wingless-type MMTV integration site family, member 16
			si:dkey-211g8.6 si:dkey-211g8.6
			si:dkey-211g8.7 si:dkey-211g8.7
			si:dkey-7c18.10 si:dkey-7c18.10
			si:dkey-7c18.12 si:dkey-7c18.12
			si:dkey-7c18.22 si:dkey-7c18.22
			si:dkey-7c18.23 si:dkey-7c18.23
			taar70 trace amine associated receptor 70
			or135-1 odorant receptor, family H, subfamily 135, member 1
			si:ch211-184m13.4 si:ch211-184m13.4
			si:ch211-191i18.3 si:ch211-191i18.3
			or102-1 odorant receptor, family C, subfamily 102, member 1
			or111-3 odorant receptor, family D, subfamily 111, member 3
1.88e-09	29	129	[GO:0032501] multicellular organismal process
			zgc:171965 zgc:171965
			gnat2 guanine nucleotide binding protein (G protein), alpha transducing activity polypeptide 2
			nanos nanos homolog (Drosophila)
			atp2a1 ATPase, Ca++ transporting, cardiac muscle, fast twitch 1
			foxn4 forkhead box N4
			opn1lw1 opsin 1 (cone pigments), long-wave-sensitive, 1
			opn1mw1 opsin 1 (cone pigments), medium-wave-sensitive, 1
			opn1mw4 opsin 1 (cone pigments), medium-wave-sensitive, 4
			rapsn receptor-associated protein of the synapse, 43kD
			opn1mw2 opsin 1 (cone pigments), medium-wave-sensitive, 2
			opn1mw3 opsin 1 (cone pigments), medium-wave-sensitive, 3
			trpn1 transient receptor potential cation channel, subfamily N, member 1
			si:busm1-136d19.2 si:busm1-136d19.2
			proc protein C (inactivator of coagulation factors Va and VIIIa)
			rlbp1a retinaldehyde binding protein 1a
			pde6c phosphodiesterase 6C, cGMP-specific, cone, alpha prime
			mao monoamine oxidase
			arr3l arrestin 3, retinal (X-arrestin), like
			opn1lw2 opsin 1 (cone pigments), long-wave-sensitive, 2
			rrh retinal pigment epithelium-derived rhodopsin homolog
			zgc:171580 zgc:171580
			prph2b peripherin 2b (retinal degeneration, slow)
			zgc:136903 zgc:136903
			opn4a opsin 4a (melanopsin)
			tas2r200.1 taste receptor, type 2, member 200.1
			zgc:136807 zgc:136807
			crfb12 cytokine receptor family member B12
			crfb9 cytokine receptor family member b9
			si:ch211-191i18.3 si:ch211-191i18.3
1.81e-07	10	20	[GO:0018298] protein-chromophore linkage
			opn1lw1 opsin 1 (cone pigments), long-wave-sensitive, 1
			opn1mw1 opsin 1 (cone pigments), medium-wave-sensitive, 1
			opn1mw4 opsin 1 (cone pigments), medium-wave-sensitive, 4
			opn1mw2 opsin 1 (cone pigments), medium-wave-sensitive, 2
			opn1mw3 opsin 1 (cone pigments), medium-wave-sensitive, 3
			si:busm1-136d19.2 si:busm1-136d19.2
			opn1lw2 opsin 1 (cone pigments), long-wave-sensitive, 2
			rrh retinal pigment epithelium-derived rhodopsin homolog
			zgc:136903 zgc:136903
			opn4a opsin 4a (melanopsin)
2.17e-07	19	73	[GO:0007600] sensory perception
			cryaa crystallin, alpha A
			gnat2 guanine nucleotide binding protein (G protein), alpha transducing activity polypeptide 2
			opn1lw1 opsin 1 (cone pigments), long-wave-sensitive, 1
			opn1mw1 opsin 1 (cone pigments), medium-wave-sensitive, 1
			opn1mw4 opsin 1 (cone pigments), medium-wave-sensitive, 4
			opn1mw2 opsin 1 (cone pigments), medium-wave-sensitive, 2
			opn1mw3 opsin 1 (cone pigments), medium-wave-sensitive, 3
			trpn1 transient receptor potential cation channel, subfamily N, member 1
			si:busm1-136d19.2 si:busm1-136d19.2
			pde6c phosphodiesterase 6C, cGMP-specific, cone, alpha prime
			cdh23 cadherin-like 23
			arr3l arrestin 3, retinal (X-arrestin), like
			opn1lw2 opsin 1 (cone pigments), long-wave-sensitive, 2
			rrh retinal pigment epithelium-derived rhodopsin homolog
			zgc:171580 zgc:171580
			prph2b peripherin 2b (retinal degeneration, slow)
			zgc:136903 zgc:136903
			opn4a opsin 4a (melanopsin)
			tas2r200.1 taste receptor, type 2, member 200.1
5.15e-07	12	32	[GO:0009581] detection of external stimulus
			gnat2 guanine nucleotide binding protein (G protein), alpha transducing activity polypeptide 2
			opn1lw1 opsin 1 (cone pigments), long-wave-sensitive, 1
			opn1mw1 opsin 1 (cone pigments), medium-wave-sensitive, 1
			opn1mw4 opsin 1 (cone pigments), medium-wave-sensitive, 4
			opn1mw2 opsin 1 (cone pigments), medium-wave-sensitive, 2
			opn1mw3 opsin 1 (cone pigments), medium-wave-sensitive, 3
			trpn1 transient receptor potential cation channel, subfamily N, member 1
			stm starmaker
			cdh23 cadherin-like 23
			opn1lw2 opsin 1 (cone pigments), long-wave-sensitive, 2
			zgc:136903 zgc:136903
			opn4a opsin 4a (melanopsin)
5.15e-07	12	32	[GO:0009582] detection of abiotic stimulus
			gnat2 guanine nucleotide binding protein (G protein), alpha transducing activity polypeptide 2
			opn1lw1 opsin 1 (cone pigments), long-wave-sensitive, 1
			opn1mw1 opsin 1 (cone pigments), medium-wave-sensitive, 1
			opn1mw4 opsin 1 (cone pigments), medium-wave-sensitive, 4
			opn1mw2 opsin 1 (cone pigments), medium-wave-sensitive, 2
			opn1mw3 opsin 1 (cone pigments), medium-wave-sensitive, 3
			trpn1 transient receptor potential cation channel, subfamily N, member 1
			stm starmaker
			cdh23 cadherin-like 23
			opn1lw2 opsin 1 (cone pigments), long-wave-sensitive, 2
			zgc:136903 zgc:136903
			opn4a opsin 4a (melanopsin)
5.92e-07	22	100	[GO:0050877] neurological system process
			cryaa crystallin, alpha A
			gnat2 guanine nucleotide binding protein (G protein), alpha transducing activity polypeptide 2
			opn1lw1 opsin 1 (cone pigments), long-wave-sensitive, 1
			opn1mw1 opsin 1 (cone pigments), medium-wave-sensitive, 1
			opn1mw4 opsin 1 (cone pigments), medium-wave-sensitive, 4
			rapsn receptor-associated protein of the synapse, 43kD
			opn1mw2 opsin 1 (cone pigments), medium-wave-sensitive, 2
			opn1mw3 opsin 1 (cone pigments), medium-wave-sensitive, 3
			trpn1 transient receptor potential cation channel, subfamily N, member 1
			si:busm1-136d19.2 si:busm1-136d19.2
			pde6c phosphodiesterase 6C, cGMP-specific, cone, alpha prime
			mao monoamine oxidase
			cdh23 cadherin-like 23
			arr3l arrestin 3, retinal (X-arrestin), like
			opn1lw2 opsin 1 (cone pigments), long-wave-sensitive, 2
			rrh retinal pigment epithelium-derived rhodopsin homolog
			erbb3b v-erb-b2 erythroblastic leukemia viral oncogene homolog 3b
			zgc:171580 zgc:171580
			prph2b peripherin 2b (retinal degeneration, slow)
			zgc:136903 zgc:136903
			opn4a opsin 4a (melanopsin)
			tas2r200.1 taste receptor, type 2, member 200.1
2.59e-06	14	49	[GO:0007601] visual perception
			cryaa crystallin, alpha A
			gnat2 guanine nucleotide binding protein (G protein), alpha transducing activity polypeptide 2
			opn1lw1 opsin 1 (cone pigments), long-wave-sensitive, 1
			opn1mw1 opsin 1 (cone pigments), medium-wave-sensitive, 1
			opn1mw4 opsin 1 (cone pigments), medium-wave-sensitive, 4
			opn1mw2 opsin 1 (cone pigments), medium-wave-sensitive, 2
			opn1mw3 opsin 1 (cone pigments), medium-wave-sensitive, 3
			si:busm1-136d19.2 si:busm1-136d19.2
			pde6c phosphodiesterase 6C, cGMP-specific, cone, alpha prime
			opn1lw2 opsin 1 (cone pigments), long-wave-sensitive, 2
			rrh retinal pigment epithelium-derived rhodopsin homolog
			prph2b peripherin 2b (retinal degeneration, slow)
			zgc:136903 zgc:136903
			opn4a opsin 4a (melanopsin)
3.25e-06	8	16	[GO:0007602] phototransduction
			opn1lw1 opsin 1 (cone pigments), long-wave-sensitive, 1
			opn1mw1 opsin 1 (cone pigments), medium-wave-sensitive, 1
			opn1mw4 opsin 1 (cone pigments), medium-wave-sensitive, 4
			opn1mw2 opsin 1 (cone pigments), medium-wave-sensitive, 2
			opn1mw3 opsin 1 (cone pigments), medium-wave-sensitive, 3
			opn1lw2 opsin 1 (cone pigments), long-wave-sensitive, 2
			zgc:136903 zgc:136903
			opn4a opsin 4a (melanopsin)
6.12e-06	9	22	[GO:0007218] neuropeptide signaling pathway
			pyya peptide YYa
			npy8br neuropeptide Y receptor Y8b
			npy8ar neuropeptide Y receptor Y8a
			npy4r neuropeptide Y receptor Y4
			penk proenkephalin
			penkl proenkephalin-like
			scg5 secretogranin V
			pdyn prodynorphin
			npy7r neuropeptide Y receptor Y7
1.03e-05	12	41	[GO:0035050] embryonic heart tube development
			sox32 SRY-box containing gene 32
			has2 hyaluronan synthase 2
			sema3d semaphorin 3d
			flh floating head
			ndr2 nodal-related 2
			gata4 GATA-binding protein 4
			fgf8a fibroblast growth factor 8 a
			bmp7a bone morphogenetic protein 7a
			vmhc ventricular myosin heavy chain
			tbx2a T-box gene 2a
			foxh1 forkhead box H1
			cha charon
1.09e-05	96	932	[GO:0023046] signaling process
			ms4a17a.17 membrane-spanning 4-domains, subfamily A, member 17A.17
			zgc:123166 zgc:123166
			zgc:171684 zgc:171684
			si:dkey-7c18.8 si:dkey-7c18.8
			si:dkey-7c18.1 si:dkey-7c18.1
			si:dkey-7c18.5 si:dkey-7c18.5
			si:dkey-246e3.3 si:dkey-246e3.3
			si:dkey-7c18.21 si:dkey-7c18.21
			taar64 trace amine associated receptor 64
			si:dkey-246e3.2 si:dkey-246e3.2
			or108-3 odorant receptor, family D, subfamily 108, member 3
			zgc:165655 zgc:165655
			zgc:171687 zgc:171687
			socs8 suppressor of cytokine signaling 8
			or108-1 odorant receptor, family D, subfamily 108, member 1
			or126-4 odorant receptor, family E, subfamily 126, member 4
			or125-8 odorant receptor, family E, subfamily 125, member 8
			or108-2 odorant receptor, family D, subfamily 108, member 2
			gc2 guanylyl cyclase 2
			gnat2 guanine nucleotide binding protein (G protein), alpha transducing activity polypeptide 2
			ahr1a aryl hydrocarbon receptor 1a
			mc4r melanocortin 4 receptor
			mc5ra melanocortin 5a receptor
			tnc tenascin C
			ndr2 nodal-related 2
			ihhb Indian hedgehog homolog b
			or122-2 odorant receptor, family E, subfamily 122, member 2
			opn1lw1 opsin 1 (cone pigments), long-wave-sensitive, 1
			ednrb1 endothelin receptor B
			opn1mw1 opsin 1 (cone pigments), medium-wave-sensitive, 1
			opn1mw4 opsin 1 (cone pigments), medium-wave-sensitive, 4
			fgf8a fibroblast growth factor 8 a
			pth2r parathyroid hormone 2 receptor
			npy8br neuropeptide Y receptor Y8b
			npy8ar neuropeptide Y receptor Y8a
			npy4r neuropeptide Y receptor Y4
			lpar6l lysophosphatidic acid receptor 6 like
			prkcd protein kinase C, delta
			rapsn receptor-associated protein of the synapse, 43kD
			opn1mw2 opsin 1 (cone pigments), medium-wave-sensitive, 2
			opn1mw3 opsin 1 (cone pigments), medium-wave-sensitive, 3
			si:busm1-136d19.2 si:busm1-136d19.2
			hdr hematopoietic death receptor
			arl3l1 ADP-ribosylation factor-like 3, like 1
			plek pleckstrin
			pde6c phosphodiesterase 6C, cGMP-specific, cone, alpha prime
			sh2d3cb SH2 domain containing 3Cb
			tlr2 toll-like receptor 2
			tlr4bb toll-like receptor 4b, duplicate b
			sarm1 sterile alpha and TIR motif containing 1
			mao monoamine oxidase
			zgc:85682 zgc:85682
			caprin2 caprin family member 2
			arr3l arrestin 3, retinal (X-arrestin), like
			opn1lw2 opsin 1 (cone pigments), long-wave-sensitive, 2
			zgc:91924 zgc:91924
			zgc:86892 zgc:86892
			rab3a RAB3A, member RAS oncogene family
			tagap T-cell activation GTPase activating protein
			rrh retinal pigment epithelium-derived rhodopsin homolog
			npy7r neuropeptide Y receptor Y7
			drd4-rs dopamine receptor D4 related sequence
			erbb3b v-erb-b2 erythroblastic leukemia viral oncogene homolog 3b
			rhbdl3 rhomboid, veinlet-like 3 (Drosophila)
			ms4a17a.1 membrane-spanning 4-domains, subfamily A, member 17A.1
			baiap2l1b BAI1-associated protein 2-like 1b
			zgc:153845 zgc:153845
			zgc:110383 zgc:110383
			or102-3 odorant receptor, family C, subfamily 102, member 3
			si:dkey-12o15.1 si:dkey-12o15.1
			zgc:153279 zgc:153279
			zgc:162926 zgc:162926
			zgc:162592 zgc:162592
			zgc:136903 zgc:136903
			sc:d148 sc:d148
			kcnh2l potassium voltage-gated channel, subfamily H (eag-related), member 2 like
			ccr12.3 chemokine (C-C motif) receptor 12.3
			ahrrb aryl-hydrocarbon receptor repressor b
			si:dkey-110c1.7 si:dkey-110c1.7
			opn4a opsin 4a (melanopsin)
			tas2r200.1 taste receptor, type 2, member 200.1
			tas1r2.1 taste receptor, type 1, member 2.1
			zgc:136854 zgc:136854
			zgc:136359 zgc:136359
			zgc:153137 zgc:153137
			cha charon
			si:dkey-211g8.6 si:dkey-211g8.6
			si:dkey-211g8.7 si:dkey-211g8.7
			si:dkey-7c18.10 si:dkey-7c18.10
			si:dkey-7c18.12 si:dkey-7c18.12
			si:dkey-7c18.22 si:dkey-7c18.22
			si:dkey-7c18.23 si:dkey-7c18.23
			taar70 trace amine associated receptor 70
			si:ch211-184m13.4 si:ch211-184m13.4
			si:ch211-191i18.3 si:ch211-191i18.3
			or102-1 odorant receptor, family C, subfamily 102, member 1
2.87e-05	187	2142	[GO:0050789] regulation of biological process
			kazald3 Kazal-type serine peptidase inhibitor domain 3
			ms4a17a.17 membrane-spanning 4-domains, subfamily A, member 17A.17
			zgc:123166 zgc:123166
			cdx1b caudal type homeobox 1 b
			zgc:171684 zgc:171684
			si:dkey-7c18.8 si:dkey-7c18.8
			si:dkey-7c18.1 si:dkey-7c18.1
			si:dkey-7c18.5 si:dkey-7c18.5
			si:dkey-246e3.3 si:dkey-246e3.3
			si:dkey-7c18.21 si:dkey-7c18.21
			taar64 trace amine associated receptor 64
			si:dkey-246e3.2 si:dkey-246e3.2
			or108-3 odorant receptor, family D, subfamily 108, member 3
			zgc:165655 zgc:165655
			zgc:171687 zgc:171687
			socs8 suppressor of cytokine signaling 8
			or108-1 odorant receptor, family D, subfamily 108, member 1
			or126-4 odorant receptor, family E, subfamily 126, member 4
			or125-8 odorant receptor, family E, subfamily 125, member 8
			or108-2 odorant receptor, family D, subfamily 108, member 2
			atoh2b atonal homolog 2b
			irx1b iroquois homeobox protein 1, b
			igf1 insulin-like growth factor 1
			sox32 SRY-box containing gene 32
			gc2 guanylyl cyclase 2
			gnat2 guanine nucleotide binding protein (G protein), alpha transducing activity polypeptide 2
			sox10 SRY-box containing gene 10
			ahr1a aryl hydrocarbon receptor 1a
			onecutl one cut domain, family member, like
			atp2a1 ATPase, Ca++ transporting, cardiac muscle, fast twitch 1
			hnf1a HNF1 homeobox a
			mc4r melanocortin 4 receptor
			mc5ra melanocortin 5a receptor
			tnc tenascin C
			meis2.1 myeloid ecotropic viral integration site 2.1
			dvr1 decapentaplegic and Vg-related 1
			myog myogenin
			gsc goosecoid
			wt1a wilms tumor 1a
			sema3d semaphorin 3d
			flh floating head
			foxg1a forkhead box G1a
			her4.2 hairy-related 4.2
			foxn4 forkhead box N4
			pou5f1 POU domain, class 5, transcription factor 1
			eve1 even-skipped-like1
			or122-2 odorant receptor, family E, subfamily 122, member 2
			opn1lw1 opsin 1 (cone pigments), long-wave-sensitive, 1
			ednrb1 endothelin receptor B
			rx1 retinal homeobox gene 1
			gata4 GATA-binding protein 4
			opn1mw1 opsin 1 (cone pigments), medium-wave-sensitive, 1
			opn1mw4 opsin 1 (cone pigments), medium-wave-sensitive, 4
			sox3 SRY-box containing gene 3
			fgf8a fibroblast growth factor 8 a
			dlx2b distal-less homeobox gene 2b
			foxa3 forkhead box A3
			bmp7a bone morphogenetic protein 7a
			six7 sine oculis homeobox homolog 7
			pth2r parathyroid hormone 2 receptor
			coe2 coe2
			nkx2.2a NK2 transcription factor related 2a
			npy8br neuropeptide Y receptor Y8b
			npy8ar neuropeptide Y receptor Y8a
			npy4r neuropeptide Y receptor Y4
			notch1a notch homolog 1a
			lama5 laminin, alpha 5
			lpar6l lysophosphatidic acid receptor 6 like
			hnf1bb HNF1 homeobox Bb
			nkx2.9 NK2 transcription factor related, locus 9 (Drosophila)
			prkcd protein kinase C, delta
			heyl hairy/enhancer-of-split related with YRPW motif-like
			opn1mw2 opsin 1 (cone pigments), medium-wave-sensitive, 2
			opn1mw3 opsin 1 (cone pigments), medium-wave-sensitive, 3
			si:busm1-136d19.2 si:busm1-136d19.2
			hdr hematopoietic death receptor
			lhx8a LIM homeobox 8a
			hopx HOP homeobox
			foxi3a forkhead box I3a
			cx48.5 connexin 48.5
			stc1 stanniocalcin 1
			onecut1 one cut domain, family member 1
			arl3l1 ADP-ribosylation factor-like 3, like 1
			plek pleckstrin
			pde6c phosphodiesterase 6C, cGMP-specific, cone, alpha prime
			sh2d3cb SH2 domain containing 3Cb
			cdkn1c cyclin-dependent kinase inhibitor 1C (p57, Kip2)
			her12 hairy-related 12
			rfx4 regulatory factor X, 4
			tlr2 toll-like receptor 2
			tlr4bb toll-like receptor 4b, duplicate b
			sarm1 sterile alpha and TIR motif containing 1
			myf6 myogenic factor 6
			nkx1.2la NK1 transcription factor related 2-like,a
			nr5a1b nuclear receptor subfamily 5, group A, member 1b
			runx2b runt-related transcription factor 2b
			esrrg estrogen-related receptor gamma
			zgc:85682 zgc:85682
			nr5a5 nuclear receptor subfamily 5, group A, member 5
			esrrgb estrogen-related receptor gamma b
			caprin2 caprin family member 2
			zgc:92712 zgc:92712
			arr3l arrestin 3, retinal (X-arrestin), like
			opn1lw2 opsin 1 (cone pigments), long-wave-sensitive, 2
			zgc:91924 zgc:91924
			zgc:86892 zgc:86892
			rab3a RAB3A, member RAS oncogene family
			zgc:91963 zgc:91963
			zgc:101100 zgc:101100
			suv39h1a suppressor of variegation 3-9 homolog 1a
			tagap T-cell activation GTPase activating protein
			rrh retinal pigment epithelium-derived rhodopsin homolog
			npy7r neuropeptide Y receptor Y7
			gsx1 GS homeobox 1
			irx4b iroquois homeobox protein 4b
			nr2e3 nuclear receptor subfamily 2, group E, member 3
			fgf23 fibroblast growth factor 23
			nr1d1 nuclear receptor subfamily 1, group d, member 1
			drd4-rs dopamine receptor D4 related sequence
			rhbdl3 rhomboid, veinlet-like 3 (Drosophila)
			cyr61l1 cysteine-rich, angiogenic inducer 61 like 1
			lhx9 LIM homeobox 9
			ms4a17a.1 membrane-spanning 4-domains, subfamily A, member 17A.1
			baiap2l1b BAI1-associated protein 2-like 1b
			zgc:153845 zgc:153845
			zgc:110383 zgc:110383
			barx1 BarH-like homeobox 1
			zgc:112279 zgc:112279
			or102-3 odorant receptor, family C, subfamily 102, member 3
			zgc:172075 zgc:172075
			si:dkeyp-93d12.1 si:dkeyp-93d12.1
			igf2bp1 insulin-like growth factor 2 mRNA binding protein 1
			si:dkey-12o15.1 si:dkey-12o15.1
			zgc:153279 zgc:153279
			zgc:162926 zgc:162926
			zgc:162592 zgc:162592
			zgc:136903 zgc:136903
			satb2 SATB homeobox 2
			sc:d148 sc:d148
			kcnh2l potassium voltage-gated channel, subfamily H (eag-related), member 2 like
			ccr12.3 chemokine (C-C motif) receptor 12.3
			ahrrb aryl-hydrocarbon receptor repressor b
			foxq2 forkhead box Q2
			lama4 laminin, alpha 4
			si:ch211-206a7.2 si:ch211-206a7.2
			si:dkey-246a16.3 si:dkey-246a16.3
			zgc:109984 zgc:109984
			zgc:123120 zgc:123120
			si:dkey-110c1.7 si:dkey-110c1.7
			opn4a opsin 4a (melanopsin)
			tbx2a T-box gene 2a
			msxa muscle segment homeobox A
			foxh1 forkhead box H1
			hoxa5a homeo box A5a
			hoxa11a homeo box A11a
			mespa mesoderm posterior a
			mespb mesoderm posterior b
			hmx3 homeo box (H6 family) 3
			vgll2b vestigial like 2b
			vent ventral expressed homeobox
			mdkb midkine-related growth factor b
			klf4 Kruppel-like factor 4
			tas2r200.1 taste receptor, type 2, member 200.1
			tas1r2.1 taste receptor, type 1, member 2.1
			zgc:136854 zgc:136854
			zgc:136377 zgc:136377
			zgc:136359 zgc:136359
			zgc:153137 zgc:153137
			bbc3 BCL2 binding component 3
			khdrbs2 KH domain containing, RNA binding, signal transduction associated 2
			bhlha15 basic helix-loop-helix family, member a15
			fev FEV (ETS oncogene family)
			cha charon
			prl prolactin
			si:dkey-211g8.6 si:dkey-211g8.6
			si:dkey-211g8.7 si:dkey-211g8.7
			si:dkey-7c18.10 si:dkey-7c18.10
			si:dkey-7c18.12 si:dkey-7c18.12
			si:dkey-7c18.22 si:dkey-7c18.22
			igfbp5b insulin-like growth factor binding protein 5b
			si:dkey-7c18.23 si:dkey-7c18.23
			taar70 trace amine associated receptor 70
			pkib protein kinase (cAMP-dependent, catalytic) inhibitor beta
			si:ch211-184m13.4 si:ch211-184m13.4
			si:ch211-191i18.3 si:ch211-191i18.3
			or102-1 odorant receptor, family C, subfamily 102, member 1
			glra4a glycine receptor, alpha 4a
0.0003	10	41	[GO:0007498] mesoderm development
			sox32 SRY-box containing gene 32
			has2 hyaluronan synthase 2
			tnc tenascin C
			efna5b ephrin A5b
			ndr2 nodal-related 2
			pou5f1 POU domain, class 5, transcription factor 1
			fgf8a fibroblast growth factor 8 a
			notch1a notch homolog 1a
			mespa mesoderm posterior a
			cha charon
0.000475	12	59	[GO:0015674] di-, tri-valent inorganic cation transport
			zgc:198419 zgc:198419
			si:dkey-21p19.1 si:dkey-21p19.1
			atp2a1 ATPase, Ca++ transporting, cardiac muscle, fast twitch 1
			trpn1 transient receptor potential cation channel, subfamily N, member 1
			atp2a1l ATPase, Ca++ transporting, cardiac muscle, fast twitch 1 like
			zgc:109934 zgc:109934
			atp2b2 ATPase, Ca++ transporting, plasma membrane 2
			trpc5 transient receptor potential cation channel, subfamily C, member 5
			atp2b1b ATPase, Ca++ transporting, plasma membrane 1b
			cacnb3a calcium channel, voltage-dependent, beta 3a
			otomp otolith matrix protein
			slc8a4a solute carrier family 8 (sodium/calcium exchanger), member 4a
0.000511	83	875	[GO:0007165] signal transduction
			ms4a17a.17 membrane-spanning 4-domains, subfamily A, member 17A.17
			zgc:123166 zgc:123166
			zgc:171684 zgc:171684
			si:dkey-7c18.8 si:dkey-7c18.8
			si:dkey-7c18.1 si:dkey-7c18.1
			si:dkey-7c18.5 si:dkey-7c18.5
			si:dkey-246e3.3 si:dkey-246e3.3
			si:dkey-7c18.21 si:dkey-7c18.21
			taar64 trace amine associated receptor 64
			si:dkey-246e3.2 si:dkey-246e3.2
			or108-3 odorant receptor, family D, subfamily 108, member 3
			zgc:165655 zgc:165655
			zgc:171687 zgc:171687
			socs8 suppressor of cytokine signaling 8
			or108-1 odorant receptor, family D, subfamily 108, member 1
			or126-4 odorant receptor, family E, subfamily 126, member 4
			or125-8 odorant receptor, family E, subfamily 125, member 8
			or108-2 odorant receptor, family D, subfamily 108, member 2
			gc2 guanylyl cyclase 2
			gnat2 guanine nucleotide binding protein (G protein), alpha transducing activity polypeptide 2
			ahr1a aryl hydrocarbon receptor 1a
			mc4r melanocortin 4 receptor
			mc5ra melanocortin 5a receptor
			tnc tenascin C
			or122-2 odorant receptor, family E, subfamily 122, member 2
			ednrb1 endothelin receptor B
			fgf8a fibroblast growth factor 8 a
			pth2r parathyroid hormone 2 receptor
			npy8br neuropeptide Y receptor Y8b
			npy8ar neuropeptide Y receptor Y8a
			npy4r neuropeptide Y receptor Y4
			lpar6l lysophosphatidic acid receptor 6 like
			prkcd protein kinase C, delta
			si:busm1-136d19.2 si:busm1-136d19.2
			hdr hematopoietic death receptor
			arl3l1 ADP-ribosylation factor-like 3, like 1
			plek pleckstrin
			pde6c phosphodiesterase 6C, cGMP-specific, cone, alpha prime
			sh2d3cb SH2 domain containing 3Cb
			tlr2 toll-like receptor 2
			tlr4bb toll-like receptor 4b, duplicate b
			sarm1 sterile alpha and TIR motif containing 1
			zgc:85682 zgc:85682
			caprin2 caprin family member 2
			arr3l arrestin 3, retinal (X-arrestin), like
			zgc:91924 zgc:91924
			zgc:86892 zgc:86892
			rab3a RAB3A, member RAS oncogene family
			tagap T-cell activation GTPase activating protein
			rrh retinal pigment epithelium-derived rhodopsin homolog
			npy7r neuropeptide Y receptor Y7
			drd4-rs dopamine receptor D4 related sequence
			rhbdl3 rhomboid, veinlet-like 3 (Drosophila)
			ms4a17a.1 membrane-spanning 4-domains, subfamily A, member 17A.1
			baiap2l1b BAI1-associated protein 2-like 1b
			zgc:153845 zgc:153845
			zgc:110383 zgc:110383
			or102-3 odorant receptor, family C, subfamily 102, member 3
			si:dkey-12o15.1 si:dkey-12o15.1
			zgc:153279 zgc:153279
			zgc:162926 zgc:162926
			zgc:162592 zgc:162592
			sc:d148 sc:d148
			kcnh2l potassium voltage-gated channel, subfamily H (eag-related), member 2 like
			ccr12.3 chemokine (C-C motif) receptor 12.3
			ahrrb aryl-hydrocarbon receptor repressor b
			si:dkey-110c1.7 si:dkey-110c1.7
			tas2r200.1 taste receptor, type 2, member 200.1
			tas1r2.1 taste receptor, type 1, member 2.1
			zgc:136854 zgc:136854
			zgc:136359 zgc:136359
			zgc:153137 zgc:153137
			cha charon
			si:dkey-211g8.6 si:dkey-211g8.6
			si:dkey-211g8.7 si:dkey-211g8.7
			si:dkey-7c18.10 si:dkey-7c18.10
			si:dkey-7c18.12 si:dkey-7c18.12
			si:dkey-7c18.22 si:dkey-7c18.22
			si:dkey-7c18.23 si:dkey-7c18.23
			taar70 trace amine associated receptor 70
			si:ch211-184m13.4 si:ch211-184m13.4
			si:ch211-191i18.3 si:ch211-191i18.3
			or102-1 odorant receptor, family C, subfamily 102, member 1
0.000532	26	193	[GO:0030001] metal ion transport
			zgc:198419 zgc:198419
			si:dkey-21p19.1 si:dkey-21p19.1
			atp2a1 ATPase, Ca++ transporting, cardiac muscle, fast twitch 1
			trpn1 transient receptor potential cation channel, subfamily N, member 1
			slc13a1 solute carrier family 13 (sodium/sulphate symporters), member 1
			accn2a amiloride-sensitive cation channel 2 a
			atp2a1l ATPase, Ca++ transporting, cardiac muscle, fast twitch 1 like
			slc17a6a solute carrier family 17 (sodium-dependent inorganic phosphate cotransporter), member 6a
			kcnab1 potassium voltage-gated channel, shaker-related subfamily, beta member 1
			zgc:109934 zgc:109934
			kcnj13 potassium inwardly-rectifying channel, subfamily J, member 13
			kcnk13b potassium channel, subfamily K, member 13b
			zgc:165474 zgc:165474
			atp2b2 ATPase, Ca++ transporting, plasma membrane 2
			trpc5 transient receptor potential cation channel, subfamily C, member 5
			scn1lab sodium channel, voltage-gated, type I like, alpha b
			kcnj8 potassium inwardly-rectifying channel, subfamily J, member 8
			abcc9 ATP-binding cassette, sub-family C (CFTR/MRP), member 9
			atp2b1b ATPase, Ca++ transporting, plasma membrane 1b
			kcnk3 potassium channel, subfamily K, member 3
			slc30a2 solute carrier family 30 (zinc transporter), member 2
			kcnh2l potassium voltage-gated channel, subfamily H (eag-related), member 2 like
			cacnb3a calcium channel, voltage-dependent, beta 3a
			otomp otolith matrix protein
			si:ch211-12e13.7 si:ch211-12e13.7
			slc8a4a solute carrier family 8 (sodium/calcium exchanger), member 4a
0.00058	7	23	[GO:0007422] peripheral nervous system development
			sox10 SRY-box containing gene 10
			sema3d semaphorin 3d
			her4.2 hairy-related 4.2
			fgf8a fibroblast growth factor 8 a
			nkx2.2a NK2 transcription factor related 2a
			notch1a notch homolog 1a
			erbb3b v-erb-b2 erythroblastic leukemia viral oncogene homolog 3b
0.000669	10	45	[GO:0009416] response to light stimulus
			gnat2 guanine nucleotide binding protein (G protein), alpha transducing activity polypeptide 2
			opn1lw1 opsin 1 (cone pigments), long-wave-sensitive, 1
			opn1mw1 opsin 1 (cone pigments), medium-wave-sensitive, 1
			opn1mw4 opsin 1 (cone pigments), medium-wave-sensitive, 4
			opn1mw2 opsin 1 (cone pigments), medium-wave-sensitive, 2
			opn1mw3 opsin 1 (cone pigments), medium-wave-sensitive, 3
			rlbp1a retinaldehyde binding protein 1a
			opn1lw2 opsin 1 (cone pigments), long-wave-sensitive, 2
			zgc:136903 zgc:136903
			opn4a opsin 4a (melanopsin)
0.000861	39	343	[GO:0006811] ion transport
			zgc:198419 zgc:198419
			si:dkey-21p19.1 si:dkey-21p19.1
			atp2a1 ATPase, Ca++ transporting, cardiac muscle, fast twitch 1
			chrnb3b cholinergic receptor, nicotinic, beta polypeptide 3b
			rhbg Rhesus blood group, B glycoprotein
			trpn1 transient receptor potential cation channel, subfamily N, member 1
			p2rx7 purinergic receptor P2X, ligand-gated ion channel, 7
			p2rx3b purinergic receptor P2X, ligand-gated ion channel, 3b
			slc13a1 solute carrier family 13 (sodium/sulphate symporters), member 1
			ttyh2l tweety homolog 2, like
			accn2a amiloride-sensitive cation channel 2 a
			atp2a1l ATPase, Ca++ transporting, cardiac muscle, fast twitch 1 like
			slc17a6a solute carrier family 17 (sodium-dependent inorganic phosphate cotransporter), member 6a
			kcnab1 potassium voltage-gated channel, shaker-related subfamily, beta member 1
			zgc:110204 zgc:110204
			zgc:109934 zgc:109934
			kcnj13 potassium inwardly-rectifying channel, subfamily J, member 13
			kcnk13b potassium channel, subfamily K, member 13b
			zgc:165474 zgc:165474
			atp2b2 ATPase, Ca++ transporting, plasma membrane 2
			trpc5 transient receptor potential cation channel, subfamily C, member 5
			scn1lab sodium channel, voltage-gated, type I like, alpha b
			kcnj8 potassium inwardly-rectifying channel, subfamily J, member 8
			abcc9 ATP-binding cassette, sub-family C (CFTR/MRP), member 9
			atp2b1b ATPase, Ca++ transporting, plasma membrane 1b
			zgc:171544 zgc:171544
			kcnk3 potassium channel, subfamily K, member 3
			slc30a2 solute carrier family 30 (zinc transporter), member 2
			kcnh2l potassium voltage-gated channel, subfamily H (eag-related), member 2 like
			cacnb3a calcium channel, voltage-dependent, beta 3a
			otomp otolith matrix protein
			si:ch211-12e13.7 si:ch211-12e13.7
			slc8a4a solute carrier family 8 (sodium/calcium exchanger), member 4a
			atp1a3b ATPase, Na+/K+ transporting, alpha 3b polypeptide
			atp1a1b ATPase, Na+/K+ transporting, alpha 1b polypeptide
			rhcg Rhesus blood group, C glycoprotein
			si:dkey-14o18.5 si:dkey-14o18.5
			glra4a glycine receptor, alpha 4a
			clica chloride intracellular channel a
0.00112	9	40	[GO:0006816] calcium ion transport
			si:dkey-21p19.1 si:dkey-21p19.1
			atp2a1 ATPase, Ca++ transporting, cardiac muscle, fast twitch 1
			trpn1 transient receptor potential cation channel, subfamily N, member 1
			atp2a1l ATPase, Ca++ transporting, cardiac muscle, fast twitch 1 like
			atp2b2 ATPase, Ca++ transporting, plasma membrane 2
			trpc5 transient receptor potential cation channel, subfamily C, member 5
			atp2b1b ATPase, Ca++ transporting, plasma membrane 1b
			cacnb3a calcium channel, voltage-dependent, beta 3a
			slc8a4a solute carrier family 8 (sodium/calcium exchanger), member 4a
0.00115	4	8	[GO:0006584] catecholamine metabolic process
			tyr tyrosinase
			dbh dopamine beta hydroxylase
			mao monoamine oxidase
			moxd1 monooxygenase, DBH-like 1
0.00115	4	8	[GO:0018958] phenol metabolic process
			tyr tyrosinase
			dbh dopamine beta hydroxylase
			mao monoamine oxidase
			moxd1 monooxygenase, DBH-like 1
0.00115	4	8	[GO:0034311] diol metabolic process
			tyr tyrosinase
			dbh dopamine beta hydroxylase
			mao monoamine oxidase
			moxd1 monooxygenase, DBH-like 1
0.00116	3	4	[GO:0032526] response to retinoic acid
			rbp4 retinol binding protein 4, plasma
			mespa mesoderm posterior a
			mespb mesoderm posterior b
0.00117	6	19	[GO:0001707] mesoderm formation
			has2 hyaluronan synthase 2
			efna5b ephrin A5b
			ndr2 nodal-related 2
			notch1a notch homolog 1a
			mespa mesoderm posterior a
			cha charon
0.00132	19	132	[GO:0048522] positive regulation of cellular process
			cdx1b caudal type homeobox 1 b
			igf1 insulin-like growth factor 1
			sox32 SRY-box containing gene 32
			hnf1a HNF1 homeobox a
			dvr1 decapentaplegic and Vg-related 1
			foxn4 forkhead box N4
			pou5f1 POU domain, class 5, transcription factor 1
			gata4 GATA-binding protein 4
			fgf8a fibroblast growth factor 8 a
			notch1a notch homolog 1a
			hnf1bb HNF1 homeobox Bb
			hdr hematopoietic death receptor
			runx2b runt-related transcription factor 2b
			caprin2 caprin family member 2
			barx1 BarH-like homeobox 1
			zgc:123120 zgc:123120
			mdkb midkine-related growth factor b
			klf4 Kruppel-like factor 4
			bbc3 BCL2 binding component 3
0.00153	100	1118	[GO:0007275] multicellular organismal development
			cryaa crystallin, alpha A
			cdx1b caudal type homeobox 1 b
			atoh2b atonal homolog 2b
			igf1 insulin-like growth factor 1
			sox32 SRY-box containing gene 32
			sox10 SRY-box containing gene 10
			has2 hyaluronan synthase 2
			tnc tenascin C
			rbp4 retinol binding protein 4, plasma
			flt4 fms-related tyrosine kinase 4
			wnt2 wingless-type MMTV integration site family member 2
			dlb deltaB
			alcama activated leukocyte cell adhesion molecule a
			myog myogenin
			gsc goosecoid
			efna5b ephrin A5b
			fbln1 fibulin 1
			wt1a wilms tumor 1a
			sema3d semaphorin 3d
			prph peripherin
			flh floating head
			sema3ab semaphorin 3ab
			foxg1a forkhead box G1a
			ndr2 nodal-related 2
			ihhb Indian hedgehog homolog b
			her4.2 hairy-related 4.2
			pou5f1 POU domain, class 5, transcription factor 1
			eve1 even-skipped-like1
			rx1 retinal homeobox gene 1
			gata4 GATA-binding protein 4
			ret1 receptor tyrosine kinase
			sox3 SRY-box containing gene 3
			fgf8a fibroblast growth factor 8 a
			dlx2b distal-less homeobox gene 2b
			foxa3 forkhead box A3
			bmp7a bone morphogenetic protein 7a
			vmhc ventricular myosin heavy chain
			six7 sine oculis homeobox homolog 7
			kal1a Kallmann syndrome 1a sequence
			nadl1.1 neural adhesion molecule L1.1
			coe2 coe2
			nkx2.2a NK2 transcription factor related 2a
			notch1a notch homolog 1a
			lama5 laminin, alpha 5
			rdh1l retinol dehydrogenase 1, like
			vcanb versican b
			hnf1bb HNF1 homeobox Bb
			epb41 erythrocyte membrane protein band 4.1 (elliptocytosis 1, RH-linked)
			heyl hairy/enhancer-of-split related with YRPW motif-like
			sema6a sema domain, transmembrane domain (TM), and cytoplasmic domain, (semaphorin) 6A
			wnt2ba wingless-type MMTV integration site family, member 2Ba
			hopx HOP homeobox
			stm starmaker
			myh6 myosin, heavy polypeptide 6, cardiac muscle, alpha
			foxi3a forkhead box I3a
			cx48.5 connexin 48.5
			onecut1 one cut domain, family member 1
			cdkn1c cyclin-dependent kinase inhibitor 1C (p57, Kip2)
			her12 hairy-related 12
			myf6 myogenic factor 6
			glcea glucuronyl C5-epimerase a
			runx2b runt-related transcription factor 2b
			caprin2 caprin family member 2
			cdh23 cadherin-like 23
			suv39h1a suppressor of variegation 3-9 homolog 1a
			fgf23 fibroblast growth factor 23
			sema3ga semaphorin 3ga
			erbb3b v-erb-b2 erythroblastic leukemia viral oncogene homolog 3b
			barx1 BarH-like homeobox 1
			pthlh parathyroid hormone-like hormone
			atp2b2 ATPase, Ca++ transporting, plasma membrane 2
			col11a2 collagen type XI alpha-2
			slit1b slit homolog 1b (Drosophila)
			tagln3 transgelin 3
			wnt7a wingless-type MMTV integration site family, member 7A
			otomp otolith matrix protein
			lama4 laminin, alpha 4
			cdh7 cadherin 7, type 2
			slc8a4a solute carrier family 8 (sodium/calcium exchanger), member 4a
			dcc deleted in colorectal carcinoma
			wnt3 wingless-type MMTV integration site family, member 3
			tbx2a T-box gene 2a
			msxa muscle segment homeobox A
			foxh1 forkhead box H1
			hoxa5a homeo box A5a
			hoxa11a homeo box A11a
			mespa mesoderm posterior a
			mespb mesoderm posterior b
			myhz1.1 myosin, heavy polypeptide 1.1, skeletal muscle
			hmx3 homeo box (H6 family) 3
			cmlc1 cardiac myosin light chain-1
			vent ventral expressed homeobox
			mdkb midkine-related growth factor b
			klf4 Kruppel-like factor 4
			stra6 stimulated by retinoic acid gene 6 homolog (mouse)
			fgf21 fibroblast growth factor 21
			bhlha15 basic helix-loop-helix family, member a15
			cha charon
			wnt16 wingless-type MMTV integration site family, member 16
			glra4a glycine receptor, alpha 4a
0.00162	9	42	[GO:0010628] positive regulation of gene expression
			cdx1b caudal type homeobox 1 b
			sox32 SRY-box containing gene 32
			hnf1a HNF1 homeobox a
			foxn4 forkhead box N4
			pou5f1 POU domain, class 5, transcription factor 1
			gata4 GATA-binding protein 4
			hnf1bb HNF1 homeobox Bb
			runx2b runt-related transcription factor 2b
			klf4 Kruppel-like factor 4
0.00193	9	43	[GO:0045935] positive regulation of nucleobase, nucleoside, nucleotide and nucleic acid metabolic process
			cdx1b caudal type homeobox 1 b
			sox32 SRY-box containing gene 32
			hnf1a HNF1 homeobox a
			foxn4 forkhead box N4
			pou5f1 POU domain, class 5, transcription factor 1
			gata4 GATA-binding protein 4
			hnf1bb HNF1 homeobox Bb
			runx2b runt-related transcription factor 2b
			klf4 Kruppel-like factor 4
0.00208	6	21	[GO:0010001] glial cell differentiation
			sox10 SRY-box containing gene 10
			fgf8a fibroblast growth factor 8 a
			nkx2.2a NK2 transcription factor related 2a
			notch1a notch homolog 1a
			cdkn1c cyclin-dependent kinase inhibitor 1C (p57, Kip2)
			erbb3b v-erb-b2 erythroblastic leukemia viral oncogene homolog 3b
0.00229	9	44	[GO:0010557] positive regulation of macromolecule biosynthetic process
			cdx1b caudal type homeobox 1 b
			sox32 SRY-box containing gene 32
			hnf1a HNF1 homeobox a
			foxn4 forkhead box N4
			pou5f1 POU domain, class 5, transcription factor 1
			gata4 GATA-binding protein 4
			hnf1bb HNF1 homeobox Bb
			runx2b runt-related transcription factor 2b
			klf4 Kruppel-like factor 4
0.00242	63	656	[GO:0051252] regulation of RNA metabolic process
			cdx1b caudal type homeobox 1 b
			irx1b iroquois homeobox protein 1, b
			sox32 SRY-box containing gene 32
			ahr1a aryl hydrocarbon receptor 1a
			onecutl one cut domain, family member, like
			hnf1a HNF1 homeobox a
			meis2.1 myeloid ecotropic viral integration site 2.1
			myog myogenin
			gsc goosecoid
			wt1a wilms tumor 1a
			flh floating head
			foxg1a forkhead box G1a
			her4.2 hairy-related 4.2
			foxn4 forkhead box N4
			pou5f1 POU domain, class 5, transcription factor 1
			eve1 even-skipped-like1
			rx1 retinal homeobox gene 1
			gata4 GATA-binding protein 4
			dlx2b distal-less homeobox gene 2b
			foxa3 forkhead box A3
			six7 sine oculis homeobox homolog 7
			coe2 coe2
			nkx2.2a NK2 transcription factor related 2a
			hnf1bb HNF1 homeobox Bb
			nkx2.9 NK2 transcription factor related, locus 9 (Drosophila)
			heyl hairy/enhancer-of-split related with YRPW motif-like
			lhx8a LIM homeobox 8a
			hopx HOP homeobox
			foxi3a forkhead box I3a
			onecut1 one cut domain, family member 1
			her12 hairy-related 12
			rfx4 regulatory factor X, 4
			myf6 myogenic factor 6
			nkx1.2la NK1 transcription factor related 2-like,a
			nr5a1b nuclear receptor subfamily 5, group A, member 1b
			runx2b runt-related transcription factor 2b
			esrrg estrogen-related receptor gamma
			nr5a5 nuclear receptor subfamily 5, group A, member 5
			esrrgb estrogen-related receptor gamma b
			zgc:101100 zgc:101100
			gsx1 GS homeobox 1
			irx4b iroquois homeobox protein 4b
			nr2e3 nuclear receptor subfamily 2, group E, member 3
			nr1d1 nuclear receptor subfamily 1, group d, member 1
			lhx9 LIM homeobox 9
			barx1 BarH-like homeobox 1
			zgc:112279 zgc:112279
			zgc:172075 zgc:172075
			satb2 SATB homeobox 2
			kcnh2l potassium voltage-gated channel, subfamily H (eag-related), member 2 like
			ahrrb aryl-hydrocarbon receptor repressor b
			foxq2 forkhead box Q2
			si:ch211-206a7.2 si:ch211-206a7.2
			tbx2a T-box gene 2a
			msxa muscle segment homeobox A
			foxh1 forkhead box H1
			hoxa5a homeo box A5a
			hoxa11a homeo box A11a
			hmx3 homeo box (H6 family) 3
			vent ventral expressed homeobox
			klf4 Kruppel-like factor 4
			zgc:136377 zgc:136377
			fev FEV (ETS oncogene family)
0.00259	12	71	[GO:0000904] cell morphogenesis involved in differentiation
			nanos nanos homolog (Drosophila)
			tnc tenascin C
			alcama activated leukocyte cell adhesion molecule a
			sema3d semaphorin 3d
			sema3ab semaphorin 3ab
			her4.2 hairy-related 4.2
			nadl1.1 neural adhesion molecule L1.1
			nkx2.2a NK2 transcription factor related 2a
			notch1a notch homolog 1a
			erbb3b v-erb-b2 erythroblastic leukemia viral oncogene homolog 3b
			slit1b slit homolog 1b (Drosophila)
			mdkb midkine-related growth factor b
0.00269	9	45	[GO:0031328] positive regulation of cellular biosynthetic process
			cdx1b caudal type homeobox 1 b
			sox32 SRY-box containing gene 32
			hnf1a HNF1 homeobox a
			foxn4 forkhead box N4
			pou5f1 POU domain, class 5, transcription factor 1
			gata4 GATA-binding protein 4
			hnf1bb HNF1 homeobox Bb
			runx2b runt-related transcription factor 2b
			klf4 Kruppel-like factor 4
0.0027	6	22	[GO:0045893] positive regulation of transcription, DNA-dependent
			cdx1b caudal type homeobox 1 b
			sox32 SRY-box containing gene 32
			foxn4 forkhead box N4
			pou5f1 POU domain, class 5, transcription factor 1
			runx2b runt-related transcription factor 2b
			klf4 Kruppel-like factor 4
0.00276	3	5	[GO:0050829] defense response to Gram-negative bacterium
			il22 interleukin 22
			ifng1-1 interferon, gamma 1-1
			rnasel3 ribonuclease like 3
0.00321	5	16	[GO:0045995] regulation of embryonic development
			fgf8a fibroblast growth factor 8 a
			bmp7a bone morphogenetic protein 7a
			notch1a notch homolog 1a
			lama5 laminin, alpha 5
			lama4 laminin, alpha 4
0.00329	8	38	[GO:0006873] cellular ion homeostasis
			zgc:198419 zgc:198419
			atp2a1 ATPase, Ca++ transporting, cardiac muscle, fast twitch 1
			stc1 stanniocalcin 1
			fgf23 fibroblast growth factor 23
			erbb3b v-erb-b2 erythroblastic leukemia viral oncogene homolog 3b
			zgc:109934 zgc:109934
			otomp otolith matrix protein
			slc8a4a solute carrier family 8 (sodium/calcium exchanger), member 4a
0.00329	44	441	[GO:0050896] response to stimulus
			ngb neuroglobin
			cryaa crystallin, alpha A
			zgc:173545 zgc:173545
			zgc:162040 zgc:162040
			hbl4 hexose-binding lectin 4
			cyp1a cytochrome P450, family 1, subfamily A
			ahr1a aryl hydrocarbon receptor 1a
			myog myogenin
			cahz carbonic anhydrase
			zgc:198309 zgc:198309
			si:ch211-234p6.13 si:ch211-234p6.13
			mxe myxovirus (influenza virus) resistance E
			si:busm1-37i06.4 si:busm1-37i06.4
			si:busm1-136d19.2 si:busm1-136d19.2
			pck1 phosphoenolpyruvate carboxykinase 1 (soluble)
			stc1 stanniocalcin 1
			rlbp1a retinaldehyde binding protein 1a
			tlr2 toll-like receptor 2
			tlr4bb toll-like receptor 4b, duplicate b
			sarm1 sterile alpha and TIR motif containing 1
			ifng1-2 interferon, gamma 1-2
			rspo1 R-spondin homolog (Xenopus laevis)
			rrh retinal pigment epithelium-derived rhodopsin homolog
			cpt1b carnitine palmitoyltransferase 1B (muscle)
			pglyrp5 peptidoglycan recognition protein 5
			zgc:110383 zgc:110383
			vtna vitronectin a
			il10 interleukin 10
			il22 interleukin 22
			ifng1-1 interferon, gamma 1-1
			si:dkey-263b2.1 si:dkey-263b2.1
			si:dkey-61p9.8 si:dkey-61p9.8
			si:dkey-61p9.6 si:dkey-61p9.6
			zgc:171580 zgc:171580
			sc:d148 sc:d148
			ahrrb aryl-hydrocarbon receptor repressor b
			cxcl14 chemokine (C-X-C motif) ligand 14
			tas2r200.1 taste receptor, type 2, member 200.1
			tnfaip8l2a tumor necrosis factor, alpha-induced protein 8, like 2a
			zgc:153067 zgc:153067
			agxt alanine-glyoxylate aminotransferase
			rnasel3 ribonuclease like 3
			glra4a glycine receptor, alpha 4a
			ucp4 uncoupling protein 4
0.00367	9	47	[GO:0009893] positive regulation of metabolic process
			cdx1b caudal type homeobox 1 b
			sox32 SRY-box containing gene 32
			hnf1a HNF1 homeobox a
			foxn4 forkhead box N4
			pou5f1 POU domain, class 5, transcription factor 1
			gata4 GATA-binding protein 4
			hnf1bb HNF1 homeobox Bb
			runx2b runt-related transcription factor 2b
			klf4 Kruppel-like factor 4
0.00381	11	65	[GO:0031175] neuron projection development
			tnc tenascin C
			alcama activated leukocyte cell adhesion molecule a
			sema3d semaphorin 3d
			sema3ab semaphorin 3ab
			her4.2 hairy-related 4.2
			nadl1.1 neural adhesion molecule L1.1
			nkx2.2a NK2 transcription factor related 2a
			notch1a notch homolog 1a
			erbb3b v-erb-b2 erythroblastic leukemia viral oncogene homolog 3b
			slit1b slit homolog 1b (Drosophila)
			dcc deleted in colorectal carcinoma
0.00454	2	2	[GO:0008347] glial cell migration
			nkx2.2a NK2 transcription factor related 2a
			erbb3b v-erb-b2 erythroblastic leukemia viral oncogene homolog 3b
0.00454	2	2	[GO:0021999] neural plate anterior/posterior regionalization
			gsc goosecoid
			foxa3 forkhead box A3
0.00454	2	2	[GO:0060896] neural plate pattern specification
			gsc goosecoid
			foxa3 forkhead box A3
0.00462	4	11	[GO:0031667] response to nutrient levels
			rbp4 retinol binding protein 4, plasma
			mespa mesoderm posterior a
			mespb mesoderm posterior b
			si:ch211-191i18.3 si:ch211-191i18.3
0.00515	81	911	[GO:0048856] anatomical structure development
			cryaa crystallin, alpha A
			cdx1b caudal type homeobox 1 b
			atoh2b atonal homolog 2b
			sox32 SRY-box containing gene 32
			sox10 SRY-box containing gene 10
			nanos nanos homolog (Drosophila)
			has2 hyaluronan synthase 2
			tnc tenascin C
			rbp4 retinol binding protein 4, plasma
			flt4 fms-related tyrosine kinase 4
			dlb deltaB
			alcama activated leukocyte cell adhesion molecule a
			myog myogenin
			gsc goosecoid
			efna5b ephrin A5b
			fbln1 fibulin 1
			wt1a wilms tumor 1a
			sema3d semaphorin 3d
			prph peripherin
			flh floating head
			sema3ab semaphorin 3ab
			foxg1a forkhead box G1a
			ndr2 nodal-related 2
			ihhb Indian hedgehog homolog b
			her4.2 hairy-related 4.2
			pou5f1 POU domain, class 5, transcription factor 1
			gata4 GATA-binding protein 4
			ret1 receptor tyrosine kinase
			sox3 SRY-box containing gene 3
			fgf8a fibroblast growth factor 8 a
			foxa3 forkhead box A3
			bmp7a bone morphogenetic protein 7a
			vmhc ventricular myosin heavy chain
			six7 sine oculis homeobox homolog 7
			kal1a Kallmann syndrome 1a sequence
			nadl1.1 neural adhesion molecule L1.1
			nkx2.2a NK2 transcription factor related 2a
			notch1a notch homolog 1a
			lama5 laminin, alpha 5
			rdh1l retinol dehydrogenase 1, like
			vcanb versican b
			epb41 erythrocyte membrane protein band 4.1 (elliptocytosis 1, RH-linked)
			wnt2ba wingless-type MMTV integration site family, member 2Ba
			stm starmaker
			myh6 myosin, heavy polypeptide 6, cardiac muscle, alpha
			foxi3a forkhead box I3a
			cx48.5 connexin 48.5
			onecut1 one cut domain, family member 1
			cdkn1c cyclin-dependent kinase inhibitor 1C (p57, Kip2)
			her12 hairy-related 12
			myf6 myogenic factor 6
			runx2b runt-related transcription factor 2b
			cdh23 cadherin-like 23
			suv39h1a suppressor of variegation 3-9 homolog 1a
			fgf23 fibroblast growth factor 23
			sema3ga semaphorin 3ga
			erbb3b v-erb-b2 erythroblastic leukemia viral oncogene homolog 3b
			barx1 BarH-like homeobox 1
			pthlh parathyroid hormone-like hormone
			atp2b2 ATPase, Ca++ transporting, plasma membrane 2
			col11a2 collagen type XI alpha-2
			slit1b slit homolog 1b (Drosophila)
			tagln3 transgelin 3
			otomp otolith matrix protein
			lama4 laminin, alpha 4
			cdh7 cadherin 7, type 2
			slc8a4a solute carrier family 8 (sodium/calcium exchanger), member 4a
			dcc deleted in colorectal carcinoma
			tbx2a T-box gene 2a
			foxh1 forkhead box H1
			mespa mesoderm posterior a
			mespb mesoderm posterior b
			myhz1.1 myosin, heavy polypeptide 1.1, skeletal muscle
			hmx3 homeo box (H6 family) 3
			cmlc1 cardiac myosin light chain-1
			mdkb midkine-related growth factor b
			klf4 Kruppel-like factor 4
			fgf21 fibroblast growth factor 21
			bhlha15 basic helix-loop-helix family, member a15
			cha charon
			glra4a glycine receptor, alpha 4a
0.00516	63	678	[GO:0032774] RNA biosynthetic process
			cdx1b caudal type homeobox 1 b
			irx1b iroquois homeobox protein 1, b
			sox32 SRY-box containing gene 32
			ahr1a aryl hydrocarbon receptor 1a
			onecutl one cut domain, family member, like
			hnf1a HNF1 homeobox a
			meis2.1 myeloid ecotropic viral integration site 2.1
			myog myogenin
			gsc goosecoid
			wt1a wilms tumor 1a
			flh floating head
			foxg1a forkhead box G1a
			her4.2 hairy-related 4.2
			foxn4 forkhead box N4
			pou5f1 POU domain, class 5, transcription factor 1
			eve1 even-skipped-like1
			rx1 retinal homeobox gene 1
			gata4 GATA-binding protein 4
			dlx2b distal-less homeobox gene 2b
			foxa3 forkhead box A3
			six7 sine oculis homeobox homolog 7
			coe2 coe2
			nkx2.2a NK2 transcription factor related 2a
			hnf1bb HNF1 homeobox Bb
			nkx2.9 NK2 transcription factor related, locus 9 (Drosophila)
			heyl hairy/enhancer-of-split related with YRPW motif-like
			lhx8a LIM homeobox 8a
			hopx HOP homeobox
			foxi3a forkhead box I3a
			onecut1 one cut domain, family member 1
			her12 hairy-related 12
			rfx4 regulatory factor X, 4
			myf6 myogenic factor 6
			nkx1.2la NK1 transcription factor related 2-like,a
			nr5a1b nuclear receptor subfamily 5, group A, member 1b
			runx2b runt-related transcription factor 2b
			esrrg estrogen-related receptor gamma
			nr5a5 nuclear receptor subfamily 5, group A, member 5
			esrrgb estrogen-related receptor gamma b
			zgc:101100 zgc:101100
			gsx1 GS homeobox 1
			irx4b iroquois homeobox protein 4b
			nr2e3 nuclear receptor subfamily 2, group E, member 3
			nr1d1 nuclear receptor subfamily 1, group d, member 1
			lhx9 LIM homeobox 9
			barx1 BarH-like homeobox 1
			zgc:112279 zgc:112279
			zgc:172075 zgc:172075
			satb2 SATB homeobox 2
			kcnh2l potassium voltage-gated channel, subfamily H (eag-related), member 2 like
			ahrrb aryl-hydrocarbon receptor repressor b
			foxq2 forkhead box Q2
			si:ch211-206a7.2 si:ch211-206a7.2
			tbx2a T-box gene 2a
			msxa muscle segment homeobox A
			foxh1 forkhead box H1
			hoxa5a homeo box A5a
			hoxa11a homeo box A11a
			hmx3 homeo box (H6 family) 3
			vent ventral expressed homeobox
			klf4 Kruppel-like factor 4
			zgc:136377 zgc:136377
			fev FEV (ETS oncogene family)
0.00524	3	6	[GO:0014044] Schwann cell development
			sox10 SRY-box containing gene 10
			nkx2.2a NK2 transcription factor related 2a
			erbb3b v-erb-b2 erythroblastic leukemia viral oncogene homolog 3b
0.00524	3	6	[GO:0033273] response to vitamin
			rbp4 retinol binding protein 4, plasma
			mespa mesoderm posterior a
			mespb mesoderm posterior b
0.00524	3	6	[GO:0055003] cardiac myofibril assembly
			vmhc ventricular myosin heavy chain
			myh6 myosin, heavy polypeptide 6, cardiac muscle, alpha
			cmlc1 cardiac myosin light chain-1
0.00524	3	6	[GO:0055012] ventricular cardiac muscle cell differentiation
			fgf8a fibroblast growth factor 8 a
			vmhc ventricular myosin heavy chain
			cmlc1 cardiac myosin light chain-1
0.00558	18	139	[GO:0030182] neuron differentiation
			tnc tenascin C
			alcama activated leukocyte cell adhesion molecule a
			sema3d semaphorin 3d
			sema3ab semaphorin 3ab
			foxg1a forkhead box G1a
			her4.2 hairy-related 4.2
			sox3 SRY-box containing gene 3
			fgf8a fibroblast growth factor 8 a
			nadl1.1 neural adhesion molecule L1.1
			nkx2.2a NK2 transcription factor related 2a
			notch1a notch homolog 1a
			cdh23 cadherin-like 23
			erbb3b v-erb-b2 erythroblastic leukemia viral oncogene homolog 3b
			atp2b2 ATPase, Ca++ transporting, plasma membrane 2
			slit1b slit homolog 1b (Drosophila)
			dcc deleted in colorectal carcinoma
			mdkb midkine-related growth factor b
			glra4a glycine receptor, alpha 4a
0.00563	5	18	[GO:0045087] innate immune response
			tlr2 toll-like receptor 2
			tlr4bb toll-like receptor 4b, duplicate b
			sarm1 sterile alpha and TIR motif containing 1
			sc:d148 sc:d148
			tnfaip8l2a tumor necrosis factor, alpha-induced protein 8, like 2a
0.0068	13	91	[GO:0009605] response to external stimulus
			zgc:171965 zgc:171965
			atp2a1 ATPase, Ca++ transporting, cardiac muscle, fast twitch 1
			rbp4 retinol binding protein 4, plasma
			prph peripherin
			nadl1.1 neural adhesion molecule L1.1
			proc protein C (inactivator of coagulation factors Va and VIIIa)
			erbb3b v-erb-b2 erythroblastic leukemia viral oncogene homolog 3b
			mespa mesoderm posterior a
			mespb mesoderm posterior b
			zgc:136807 zgc:136807
			crfb12 cytokine receptor family member B12
			crfb9 cytokine receptor family member b9
			si:ch211-191i18.3 si:ch211-191i18.3
0.00681	15	110	[GO:0040007] growth
			kazald3 Kazal-type serine peptidase inhibitor domain 3
			nanos nanos homolog (Drosophila)
			tnc tenascin C
			dvr1 decapentaplegic and Vg-related 1
			sema3d semaphorin 3d
			prph peripherin
			ndr2 nodal-related 2
			bmp7a bone morphogenetic protein 7a
			caprin2 caprin family member 2
			zgc:91963 zgc:91963
			mstna myostatin a
			bmp6 bone morphogenetic protein 6
			cyr61l1 cysteine-rich, angiogenic inducer 61 like 1
			bmp10 bone morphogenetic protein 10
			igfbp5b insulin-like growth factor binding protein 5b
0.00715	10	61	[GO:0007409] axonogenesis
			tnc tenascin C
			alcama activated leukocyte cell adhesion molecule a
			sema3d semaphorin 3d
			sema3ab semaphorin 3ab
			her4.2 hairy-related 4.2
			nadl1.1 neural adhesion molecule L1.1
			nkx2.2a NK2 transcription factor related 2a
			notch1a notch homolog 1a
			erbb3b v-erb-b2 erythroblastic leukemia viral oncogene homolog 3b
			slit1b slit homolog 1b (Drosophila)
0.00723	5	19	[GO:0035051] cardiac cell differentiation
			sema3d semaphorin 3d
			fgf8a fibroblast growth factor 8 a
			vmhc ventricular myosin heavy chain
			myh6 myosin, heavy polypeptide 6, cardiac muscle, alpha
			cmlc1 cardiac myosin light chain-1
0.00786	7	35	[GO:0009617] response to bacterium
			si:ch211-234p6.13 si:ch211-234p6.13
			ifng1-2 interferon, gamma 1-2
			cpt1b carnitine palmitoyltransferase 1B (muscle)
			pglyrp5 peptidoglycan recognition protein 5
			il22 interleukin 22
			ifng1-1 interferon, gamma 1-1
			rnasel3 ribonuclease like 3
0.00802	6	27	[GO:0030005] cellular di-, tri-valent inorganic cation homeostasis
			zgc:198419 zgc:198419
			atp2a1 ATPase, Ca++ transporting, cardiac muscle, fast twitch 1
			stc1 stanniocalcin 1
			zgc:109934 zgc:109934
			otomp otolith matrix protein
			slc8a4a solute carrier family 8 (sodium/calcium exchanger), member 4a
0.00833	9	53	[GO:0048878] chemical homeostasis
			zgc:198419 zgc:198419
			atp2a1 ATPase, Ca++ transporting, cardiac muscle, fast twitch 1
			stc1 stanniocalcin 1
			fgf23 fibroblast growth factor 23
			erbb3b v-erb-b2 erythroblastic leukemia viral oncogene homolog 3b
			zgc:109934 zgc:109934
			otomp otolith matrix protein
			slc8a4a solute carrier family 8 (sodium/calcium exchanger), member 4a
			si:ch211-191i18.3 si:ch211-191i18.3
0.00858	3	7	[GO:0001706] endoderm formation
			cdx1b caudal type homeobox 1 b
			pou5f1 POU domain, class 5, transcription factor 1
			cha charon
0.0086	20	167	[GO:0022008] neurogenesis
			sox10 SRY-box containing gene 10
			tnc tenascin C
			alcama activated leukocyte cell adhesion molecule a
			sema3d semaphorin 3d
			sema3ab semaphorin 3ab
			foxg1a forkhead box G1a
			her4.2 hairy-related 4.2
			sox3 SRY-box containing gene 3
			fgf8a fibroblast growth factor 8 a
			nadl1.1 neural adhesion molecule L1.1
			nkx2.2a NK2 transcription factor related 2a
			notch1a notch homolog 1a
			cdkn1c cyclin-dependent kinase inhibitor 1C (p57, Kip2)
			cdh23 cadherin-like 23
			erbb3b v-erb-b2 erythroblastic leukemia viral oncogene homolog 3b
			atp2b2 ATPase, Ca++ transporting, plasma membrane 2
			slit1b slit homolog 1b (Drosophila)
			dcc deleted in colorectal carcinoma
			mdkb midkine-related growth factor b
			glra4a glycine receptor, alpha 4a
0.00897	4	13	[GO:0001711] endodermal cell fate commitment
			sox32 SRY-box containing gene 32
			fgf8a fibroblast growth factor 8 a
			bmp7a bone morphogenetic protein 7a
			notch1a notch homolog 1a
0.00903	44	454	[GO:0048869] cellular developmental process
			cdx1b caudal type homeobox 1 b
			atoh2b atonal homolog 2b
			sox32 SRY-box containing gene 32
			sox10 SRY-box containing gene 10
			nanos nanos homolog (Drosophila)
			tnc tenascin C
			flt4 fms-related tyrosine kinase 4
			dlb deltaB
			alcama activated leukocyte cell adhesion molecule a
			efna5b ephrin A5b
			sema3d semaphorin 3d
			sema3ab semaphorin 3ab
			foxg1a forkhead box G1a
			ndr2 nodal-related 2
			ihhb Indian hedgehog homolog b
			her4.2 hairy-related 4.2
			sox3 SRY-box containing gene 3
			fgf8a fibroblast growth factor 8 a
			bmp7a bone morphogenetic protein 7a
			vmhc ventricular myosin heavy chain
			nadl1.1 neural adhesion molecule L1.1
			nkx2.2a NK2 transcription factor related 2a
			notch1a notch homolog 1a
			epb41 erythrocyte membrane protein band 4.1 (elliptocytosis 1, RH-linked)
			myh6 myosin, heavy polypeptide 6, cardiac muscle, alpha
			foxi3a forkhead box I3a
			cdkn1c cyclin-dependent kinase inhibitor 1C (p57, Kip2)
			myf6 myogenic factor 6
			runx2b runt-related transcription factor 2b
			cdh23 cadherin-like 23
			suv39h1a suppressor of variegation 3-9 homolog 1a
			sema3ga semaphorin 3ga
			erbb3b v-erb-b2 erythroblastic leukemia viral oncogene homolog 3b
			atp2b2 ATPase, Ca++ transporting, plasma membrane 2
			si:dkey-11n6.4 si:dkey-11n6.4
			slit1b slit homolog 1b (Drosophila)
			cdh7 cadherin 7, type 2
			dcc deleted in colorectal carcinoma
			hmx3 homeo box (H6 family) 3
			cmlc1 cardiac myosin light chain-1
			mdkb midkine-related growth factor b
			klf4 Kruppel-like factor 4
			fgf21 fibroblast growth factor 21
			glra4a glycine receptor, alpha 4a
0.00911	5	20	[GO:0007223] Wnt receptor signaling pathway, calcium modulating pathway
			wnt2 wingless-type MMTV integration site family member 2
			wnt2ba wingless-type MMTV integration site family, member 2Ba
			wnt7a wingless-type MMTV integration site family, member 7A
			wnt3 wingless-type MMTV integration site family, member 3
			wnt16 wingless-type MMTV integration site family, member 16

## Sheet: ZF4_H3K4me3_And_ZF4_H3K27me3_Pr
Enriched GO terms with gene list among expressed genes marked by H3K4/K27me3
N = 1008	(total number of expressed H3K4/K27me3 genes)
Pvalue	Count	Size	Term
2.31e-05	16	58	[GO:0007156] homophilic cell adhesion
			zgc:162322 zgc:162322
			cdh4 cadherin 4, retinal
			cdh11 cadherin 11, osteoblast
			pcdh2ab2 protocadherin 2 alpha b2
			pcdh2ab1 protocadherin 2 alpha b 1
			pcdh2ab5 protocadherin 2 alpha b 5
			pcdh2aa1 protocadherin 2 alpha a 1
			pcdh2ab11 protocadherin 2 alpha b 11
			pcdh2ab12 protocadherin 2 alpha b 12
			pcdh1a3 protocadherin 1 alpha 3
			pcdh2g1 protocadherin 2 gamma 1
			pcdh2g3 protocadherin 2 gamma 3
			pcdh2g4 protocadherin 2 gamma 4
			pcdh2g16 protocadherin 2 gamma 16
			pcdh18a protocadherin 18a
			clstn1 calsyntenin 1
0.000398	482	5008	[GO:0009987] cellular process
			fgfr4 fibroblast growth factor receptor 4
			mafl v-maf musculoaponeurotic fibrosarcoma (avian) oncogene family, protein L
			ppwd1 peptidylprolyl isomerase domain and WD repeat containing 1
			prkaa1 protein kinase, AMP-activated, alpha 1 catalytic subunit
			kbp kif1-binding protein
			zgc:172250 zgc:172250
			zgc:172216 zgc:172216
			mta3 metastasis associated family, member 3
			zgc:162322 zgc:162322
			zeb2a zinc finger E-box binding homeobox 2a
			mettl3 methyltransferase like 3
			plrg1 pleiotropic regulator 1
			cpt2 carnitine palmitoyltransferase II
			idh1 isocitrate dehydrogenase 1 (NADP+), soluble
			csnk1e casein kinase 1, epsilon
			adnp2 ADNP homeobox 2
			zgc:172137 zgc:172137
			mfsd6a major facilitator superfamily domain containing 6a
			ctr9 Ctr9, Paf1/RNA polymerase II complex component, homolog (S. cerevisiae)
			zgc:162161 zgc:162161
			zgc:171763 zgc:171763
			zgc:175247 zgc:175247
			znf703 zinc finger protein 703
			etv6 ets variant gene 6 (TEL oncogene)
			copb2 coatomer protein complex, subunit beta 2
			krml2.2 Kreisler (mouse) maf-related leucine zipper homolog 2.2
			jag2 jagged 2
			cebpg CCAAT/enhancer binding protein (C/EBP), gamma
			meis2.2 myeloid ecotropic viral integration site 2.2
			tlx2 T-cell leukemia, homeobox 2
			adssl adenylosuccinate synthase, like
			mcm3 MCM3 minichromosome maintenance deficient 3 (S. cerevisiae)
			cct7 chaperonin containing TCP1, subunit 7 (eta)
			cct2 chaperonin containing TCP1, subunit 2 (beta)
			mcm7 MCM7 minichromosome maintenance deficient 7 (S. cerevisiae)
			atp6v1e1 ATPase, H+ transporting, lysosomal, V1 subunit E isoform 1
			id3 inhibitor of DNA binding 3
			tagln2 transgelin 2
			fmr1 fragile X mental retardation 1
			itm1 integral membrane protein 1
			plk1 polo-like kinase 1 (Drosophila)
			mtx2 metaxin 2
			atp6v1h ATPase, H+ transporting, lysosomal, V1 subunit H
			ube2k ubiquitin-conjugating enzyme E2K (UBC1 homolog, yeast)
			dmrt2a doublesex and mab-3 related transcription factor 2a
			par1 paraxis
			nog3 noggin 3
			twist1a twist1a
			copg2 coatomer protein complex, subunit gamma 2
			gro2 groucho 2
			mafba v-maf musculoaponeurotic fibrosarcoma oncogene family, protein B (avian)
			ntn1a netrin 1a
			neurog1 neurogenin 1
			eng2a engrailed 2a
			her6 hairy-related 6
			cdh4 cadherin 4, retinal
			pou3f3b POU class 3 homeobox 3b
			fzd10 frizzled homolog 10
			hoxc5a homeo box C5a
			psmb5 proteasome (prosome, macropain) subunit, beta type, 5
			nr2f2 nuclear receptor subfamily 2, group F, member 2
			srf serum response factor
			cdh11 cadherin 11, osteoblast
			rxrga retinoid x receptor, gamma a
			qk quaking
			gata2a GATA-binding protein 2a
			egr1 early growth response 1
			tcf7l1b transcription factor 7-like 1b (T-cell specific, HMG-box)
			pax9 paired box gene 9
			dlx5a distal-less homeobox gene 5a
			ran ras-related nuclear protein
			hsp90ab1 heat shock protein 90, alpha (cytosolic), class B member 1
			rarga retinoic acid receptor gamma a
			bmp4 bone morphogenetic protein 4
			acvr1l activin A receptor, type I like
			six3a sine oculis homeobox homolog 3a
			six3b sine oculis homeobox homolog 3b
			psmb9a proteasome (prosome, macropain) subunit, beta type, 9a
			raraa retinoic acid receptor, alpha a
			melk maternal embryonic leucine zipper kinase
			cntn2 contactin 2
			rrm1 ribonucleotide reductase M1 polypeptide
			stat1a signal transduction and activation of transcription 1a
			igf2bp3 insulin-like growth factor 2 mRNA binding protein 3
			igfbp1a insulin-like growth factor binding protein 1a
			quo quattro
			rhpn2 rhophilin, Rho GTPase binding protein 2
			bmi1 B lymphoma Mo-MLV insertion region 1
			zgc:65861 zgc:65861
			gldc glycine dehydrogenase (decarboxylating)
			ilf3 interleukin enhancer binding factor 3
			phgdh phosphoglycerate dehydrogenase
			cs citrate synthase
			h1fx H1 histone family, member X
			aco2 aconitase 2, mitochondrial
			sept6 septin 6
			gtf2h2 general transcription factor IIH, polypeptide 2
			rpl14 ribosomal protein L14
			pa2g4b proliferation-associated 2G4 ,b
			med24 mediator complex subunit 24
			zgc:56272 zgc:56272
			scyl3 SCY1-like 3 (S. cerevisiae)
			cul1a cullin 1a
			dnajb12 DnaJ (Hsp40) homolog, subfamily B, member 12
			stk3 serine/threonine kinase 3 (STE20 homolog, yeast)
			snd1 staphylococcal nuclease domain containing 1
			ap1g1 adaptor-related protein complex 1, gamma 1 subunit
			aup1 ancient ubiquitous protein 1
			gtf2b general transcription factor IIB
			zgc:110680 zgc:110680
			znf503 zinc finger protein 503
			utp15 utp15, U3 small nucleolar ribonucleoprotein, homolog
			rpn1 ribophorin I
			zgc:73134 zgc:73134
			gtf2f1 general transcription factor IIF, polypeptide 1
			ets2 v-ets erythroblastosis virus E26 oncogene homolog 2 (avian)
			psma4 proteasome (prosome, macropain) subunit, alpha type, 4
			cbx1a chromobox homolog 1a (HP1 beta homolog Drosophila)
			arpc2 actin related protein 2/3 complex, subunit 2
			degs1 degenerative spermatocyte homolog 1, lipid desaturase (Drosophila)
			mynn myoneurin
			rac1 ras-related C3 botulinum toxin substrate 1 (rho family, small GTP binding protein Rac1)
			ppp2r2d protein phosphatase 2, regulatory subunit B, delta isoform
			tpte transmembrane phosphatase with tensin homology
			rbm25 RNA binding motif protein 25
			zgc:66473 zgc:66473
			gnai2 guanine nucleotide binding protein (G protein), alpha inhibiting activity polypeptide 2
			taf5l TAF5-like RNA polymerase II, p300/CBP-associated factor (PCAF)-associated factor
			rnf168 ring finger protein 168
			ube2g2 ubiquitin-conjugating enzyme E2G 2
			plk3 polo-like kinase 3 (Drosophila)
			heatr1 HEAT repeat containing 1
			zgc:101724 zgc:101724
			vdac1 voltage-dependent anion channel 1
			eif3m eukaryotic translation initiation factor 3, subunit M
			dync1h1 dynein, cytoplasmic 1, heavy chain 1
			tmem48 transmembrane protein 48
			atp5d ATP synthase, H+ transporting, mitochondrial F1 complex, delta subunit
			tcea1 transcription elongation factor A (SII), 1
			zgc:198406 zgc:198406
			tarbp2 TAR (HIV) RNA binding protein 2
			zgc:77235 zgc:77235
			ufsp2 ufm1-specific peptidase 2
			rhogb ras homolog gene family, member Gb
			rps3a ribosomal protein S3A
			rgs7bpb regulator of G-protein signaling 7 binding protein b
			rab5aa RAB5A, member RAS oncogene family, a
			nkx3.2 NK3 homeobox 2
			sepw1 selenoprotein W, 1
			otx5 orthodenticle homolog 5
			nap1l1 nucleosome assembly protein 1, like 1
			ptenb phosphatase and tensin homolog B (mutated in multiple advanced cancers 1)
			gpr161 G protein-coupled receptor 161
			pa2g4a proliferation-associated 2G4, a
			abcb3l1 ATP-binding cassette, sub-family B (MDR/TAP), member 3 like 1
			pcgf1 polycomb group ring finger 1
			stat5.1 signal transducer and activator of transcription 5.1
			tuba1 tubulin, alpha 1
			fyna FYN oncogene related to SRC, FGR, YES a
			fem1c fem-1 homolog c (C.elegans)
			rab32a RAB32a, member RAS oncogene family
			zhx3 zinc fingers and homeoboxes 3
			pfkfb4l 6-phosphofructo-2-kinase/fructose-2,6-biphosphatase 4, like
			hist2h2l histone 2, H2, like
			pknox2 pbx/knotted 1 homeobox 2
			tubgcp2 tubulin, gamma complex associated protein 2
			rad18 RAD18 homolog (S. cerevisiae)
			nup155 nucleoporin 155
			zgc:56197 zgc:56197
			zgc:56235 zgc:56235
			dnajc17 DnaJ (Hsp40) homolog, subfamily C, member 17
			zgc:56513 zgc:56513
			zgc:63938 zgc:63938
			zgc:63633 zgc:63633
			gpsm2 G-protein signalling modulator 2 (AGS3-like, C. elegans)
			zgc:63587 zgc:63587
			stk17b serine/threonine kinase 17b (apoptosis-inducing)
			stx3a syntaxin 3A
			pdcd10a programmed cell death 10a
			fzd6 frizzled homolog 6 (Drosophila)
			abcc2 ATP-binding cassette, sub-family C (CFTR/MRP), member 2
			papolg poly(A) polymerase gamma
			cdkal1 CDK5 regulatory subunit associated protein 1-like 1
			srfl serum response factor like
			crsp8 cofactor required for Sp1 transcriptional activation, subunit 8
			ptpn12 protein tyrosine phosphatase, non-receptor type 12
			rab14l RAB14, member RAS oncogene family, like
			vamp4 vesicle-associated membrane protein 4
			arl4a ADP-ribosylation factor-like 4a
			znrf1 zinc and ring finger 1
			arhgap12 Rho GTPase activating protein 12
			wwox WW domain containing oxidoreductase
			nt5e 5'-nucleotidase, ecto (CD73)
			pitpna phosphatidylinositol transfer protein, alpha
			phkg2 phosphorylase kinase, gamma 2 (testis)
			prkcbb protein kinase C, beta b
			eif3g eukaryotic translation initiation factor 3, subunit G
			prkg1a protein kinase, cGMP-dependent, type Ia
			cdc37 cell division cycle 37 homolog (S. cerevisiae)
			sept7a septin 7a
			dctn2 dynactin 2 (p50)
			sfrs8 splicing factor, arginine/serine-rich 8
			oxsr1b oxidative-stress responsive 1b
			eif3ja eukaryotic translation initiation factor 3, subunit Ja
			bmi1b B lymphoma Mo-MLV insertion region 1b
			mdh1a malate dehydrogenase 1a, NAD (soluble)
			zgc:85851 zgc:85851
			mtx3 metaxin 3
			rcor2 REST corepressor 2
			zgc:77390 zgc:77390
			zgc:77715 zgc:77715
			zgc:77395 zgc:77395
			zgc:77285 zgc:77285
			tbpl1 TBP-like 1
			hirip5 HIRA interacting protein 5
			prpf3 PRP3 pre-mRNA processing factor 3 homolog (yeast)
			akt2l v-akt murine thymoma viral oncogene homolog 2, like
			mettl14 methyltransferase like 14
			zgc:77421 zgc:77421
			rnd1 Rho family GTPase 1
			irf10 interferon regulatory factor 10
			stx11a syntaxin 11a
			foxd1l forkhead box D1 like
			igfbp7 insulin-like growth factor binding protein 7
			mycl1a v-myc myelocytomatosis viral oncogene homolog 1, lung carcinoma derived (avian) a
			mafg2 v-maf musculoaponeurotic fibrosarcoma oncogene homolog g (avian), 2
			nrp2b neuropilin 2b
			actr3 ARP3 actin-related protein 3 homolog (yeast)
			xpnpep1 X-prolyl aminopeptidase (aminopeptidase P) 1, soluble
			txndc5 thioredoxin domain containing 5
			ppib peptidylprolyl isomerase B (cyclophilin B)
			rps28 ribosomal protein S28
			cstf3 cleavage stimulation factor, 3' pre-RNA, subunit 3
			uba1 ubiquitin-like modifier activating enzyme 1
			zgc:55891 zgc:55891
			elmo1 engulfment and cell motility 1 (ced-12 homolog, C. elegans)
			hapln3 hyaluronan and proteoglycan link protein 3
			cmpk cytidylate kinase
			rpl26 ribosomal protein L26
			zgc:64133 zgc:64133
			psma8 proteasome (prosome, macropain) subunit, alpha type, 8
			orc5l origin recognition complex, subunit 5-like (yeast)
			m6pr mannose-6-phosphate receptor (cation dependent)
			arl4cb ADP-ribosylation factor-like 4Cb
			zgc:77407 zgc:77407
			stxbp2 syntaxin binding protein 2
			socs3b suppressor of cytokine signaling 3b
			arhgap11a Rho GTPase activating protein 11A
			rhoac ras homolog gene family, member Ac
			cog2 component of oligomeric golgi complex 2
			e2f4 E2F transcription factor 4
			srrm1 serine/arginine repetitive matrix 1
			prpf4b PRP4 pre-mRNA processing factor 4 homolog B
			ppig peptidyl-prolyl isomerase G (cyclophilin G)
			med25 mediator of RNA polymerase II transcription, subunit 25 homolog (yeast)
			rab11b RAB11B, member RAS oncogene family
			zgc:55461 zgc:55461
			zgc:55347 zgc:55347
			creb3l3l cAMP responsive element binding protein 3-like 3 like
			yes1 v-yes-1 Yamaguchi sarcoma viral oncogene homolog 1
			ptpro protein tyrosine phosphatase, receptor type, O
			rap2b RAP2B, member of RAS oncogene family
			ift57 intraflagellar transport protein 57
			top1mt mitochondrial topoisomerase I
			gpr98 G protein-coupled receptor 98
			rac2 ras-related C3 botulinum toxin substrate 2 (rho family, small GTP binding protein Rac2)
			ppid peptidylprolyl isomerase D (cyclophilin D)
			rpl37 ribosomal protein L37
			vamp3 vesicle-associated membrane protein 3 (cellubrevin)
			ccne2 cyclin E2
			cbx1b chromobox homolog 1b (HP1 beta homolog Drosophila)
			atg4c autophagy-related 4C (yeast)
			puf60b poly-U binding splicing factor b
			zgc:86776 zgc:86776
			litaf lipopolysaccharide-induced TNF factor
			prpf18 PRP18 pre-mRNA processing factor 18 homolog (yeast)
			zgc:77060 zgc:77060
			ift81 intraflagellar transport 81 homolog
			trmt61a tRNA methyltransferase 61 homolog A (S. cerevisiae)
			zgc:92183 zgc:92183
			zgc:92181 zgc:92181
			snrk SNF related kinase
			gtpbp10 GTP-binding protein 10 (putative)
			rab3c RAB3C, member RAS oncogene family
			zgc:92761 zgc:92761
			supt3h suppressor of Ty 3 homolog (S. cerevisiae)
			zgc:92202 zgc:92202
			zgc:92448 zgc:92448
			zgc:91944 zgc:91944
			rab30 RAB30, member RAS oncogene family
			rac3 ras-related C3 botulinum toxin substrate 3 (rho family, small GTP binding protein Rac3)
			zgc:92726 zgc:92726
			arf3a ADP-ribosylation factor 3a
			zgc:91922 zgc:91922
			slc16a9b solute carrier family 16 (monocarboxylic acid transporters), member 9b
			tuba8l3 tubulin, alpha 8 like 3
			zgc:101053 zgc:101053
			boka BCL2-related ovarian killer a
			si:ch211-191d15.2 si:ch211-191d15.2
			picalml phosphatidylinositol binding clathrin assembly protein, like
			zgc:100869 zgc:100869
			rfc5 replication factor C (activator 1) 5
			c13orf22l c13orf22 homolog (H. sapiens), like
			zgc:92004 zgc:92004
			med23 mediator complex subunit 23
			sdhda succinate dehydrogenase complex, subunit D, integral membrane protein a
			pdxdc1 pyridoxal-dependent decarboxylase domain containing 1
			zgc:92164 zgc:92164
			zgc:92303 zgc:92303
			eif4e3 eukaryotic translation initiation factor 4E family member 3
			pnp5b purine nucleoside phosphorylase 5b
			zgc:92836 zgc:92836
			zgc:92586 zgc:92586
			mettl5 methyltransferase like 5
			atp5f1 ATP synthase, H+ transporting, mitochondrial F0 complex, subunit b, isoform 1
			zgc:101746 zgc:101746
			acot8 acyl-CoA thioesterase 8
			met met proto-oncogene (hepatocyte growth factor receptor)
			zgc:92354 zgc:92354
			zgc:92296 zgc:92296
			si:dkey-220f10.6 si:dkey-220f10.6
			stx17 syntaxin 17
			pcdh2ab2 protocadherin 2 alpha b2
			pcdh2ab1 protocadherin 2 alpha b 1
			pcdh2ab5 protocadherin 2 alpha b 5
			pcdh2aa1 protocadherin 2 alpha a 1
			pcdh2ab11 protocadherin 2 alpha b 11
			pcdh2ab12 protocadherin 2 alpha b 12
			zgc:103633 zgc:103633
			glyr1 glyoxylate reductase 1 homolog (Arabidopsis)
			ptp4a1 protein tyrosine phosphatase type IVA, member 1
			cdk11b cyclin-dependent kinase 11B
			cdc40 cell division cycle 40 homolog (S. cerevisiae)
			pcdh1a3 protocadherin 1 alpha 3
			zgc:113104 zgc:113104
			rfx2 regulatory factor X, 2 (influences HLA class II expression)
			metap1 methionyl aminopeptidase 1
			zgc:162345 zgc:162345
			spopla speckle-type POZ protein-like a
			itga6b integrin, alpha 6b
			eng1b engrailed 1b
			xpc xeroderma pigmentosum, complementation group C
			zgc:110155 zgc:110155
			zgc:110540 zgc:110540
			sema3fa semaphorin 3fa
			pik3c3 phosphoinositide-3-kinase, class 3
			zgc:110292 zgc:110292
			zgc:112393 zgc:112393
			pdss1 prenyl (decaprenyl) diphosphate synthase, subunit 1
			zgc:110380 zgc:110380
			osr2 odd-skipped related 2 (Drosophila)
			zgc:112519 zgc:112519
			si:ch211-255d18.4 si:ch211-255d18.4
			eed embryonic ectoderm development
			zgc:112072 zgc:112072
			zgc:110325 zgc:110325
			ppp1r14a protein phosphatase 1, regulatory (inhibitor) subunit 14A
			sar1a SAR1 gene homolog A (S. cerevisiae)
			her13 hairy-related 13
			bms1l BMS1-like, ribosome assembly protein (yeast)
			zgc:152896 zgc:152896
			zgc:152779 zgc:152779
			zgc:162082 zgc:162082
			si:ch211-235e18.3 si:ch211-235e18.3
			zgc:110008 zgc:110008
			pcdh2g1 protocadherin 2 gamma 1
			pcdh2g3 protocadherin 2 gamma 3
			pcdh2g4 protocadherin 2 gamma 4
			pcdh2g16 protocadherin 2 gamma 16
			zgc:110621 zgc:110621
			zgc:110447 zgc:110447
			usp48 ubiquitin specific peptidase 48
			zgc:112326 zgc:112326
			spra sepiapterin reductase a
			cry1b cryptochrome 1b
			slc30a10 solute carrier family 30 (zinc transporter), member 10
			snx14 sorting nexin 14
			pfkfb4 6-phosphofructo-2-kinase/fructose-2,6-biphosphatase 4
			zgc:158274 zgc:158274
			rhoj ras homolog gene family, member J
			atf4b2 activating transcription factor 4b2
			zgc:153353 zgc:153353
			stxbp5a syntaxin binding protein 5a (tomosyn)
			mtx1a metaxin 1a
			bbs7 Bardet-Biedl syndrome 7
			si:ch211-199m3.9 si:ch211-199m3.9
			zgc:158381 zgc:158381
			sart3 squamous cell carcinoma antigen recognised by T cells 3
			ppp2r2b protein phosphatase 2 (formerly 2A), regulatory subunit B (PR 52), beta isoform
			zgc:158347 zgc:158347
			bcl2l13 BCL2-like 13 (apoptosis facilitator)
			sgcb sarcoglycan, beta (dystrophin-associated glycoprotein)
			atpaf2 ATP synthase mitochondrial F1 complex assembly factor 2
			si:ch211-239d11.1 si:ch211-239d11.1
			slc8a3 solute carrier family 8 (sodium-calcium exchanger), member 3
			si:dkey-27c15.1 si:dkey-27c15.1
			parp1 poly (ADP-ribose) polymerase family, member 1
			prps1b phosphoribosyl pyrophosphate synthetase 1B
			si:dkey-246g23.3 si:dkey-246g23.3
			cmas cytidine monophosphate N-acetylneuraminic acid synthetase
			cxcr7b chemokine (C-X-C motif) receptor 7b
			ezr ezrin
			si:ch211-117c19.3 si:ch211-117c19.3
			epha7 eph receptor A7
			ptbp2 polypyrimidine tract binding protein 2
			arhgap12a Rho GTPase activating protein 12a
			bhlhb3l basic helix-loop-helix domain containing, class B, 3 like
			zgc:158281 zgc:158281
			zgc:113028 zgc:113028
			zgc:172061 zgc:172061
			nab1a NGFI-A binding protein 1a (EGR1 binding protein 1)
			rab39b RAB39B, member RAS oncogene family
			zgc:163001 zgc:163001
			wu:fk11d03 wu:fk11d03
			mcm6 MCM6 minichromosome maintenance deficient 6, mitotin (S. cerevisiae)
			slc16a10 solute carrier family 16, member 10 (aromatic amino acid transporter)
			ebf3 early B-cell factor 3
			mrpl37 mitochondrial ribosomal protein L37
			snx2 sorting nexin 2
			eral1 Era G-protein-like 1 (E. coli)
			lig4 ligase IV, DNA, ATP-dependent
			si:ch211-13n20.1 si:ch211-13n20.1
			zgc:171772 zgc:171772
			pcdh18a protocadherin 18a
			pgam2 phosphoglycerate mutase 2 (muscle)
			cbx4 chromobox homolog 4 (Pc class homolog, Drosophila)
			irx5a iroquois homeobox protein 5
			bsx brain specific homeobox
			zgc:114069 zgc:114069
			stxbp1 syntaxin binding protein 1
			psen2 presenilin 2
			syntaxin1b syntaxin1b
			hoxc9a homeo box C9a
			hoxb5b homeo box B5b
			fgfr3 fibroblast growth factor receptor 3
			apaf1 apoptotic protease activating factor 1
			pbx1a pre-B-cell leukemia transcription factor 1a
			robo2 roundabout homolog 2
			lbx2 ladybird homeobox homolog 2 (Drosophila)
			psmb10 proteasome (prosome, macropain) subunit, beta type, 10
			alas1 aminolevulinate, delta-, synthetase 1
			six4.1 sine oculis homeobox homolog 4.1
			mapk14a mitogen-activated protein kinase 14a
			zgc:136881 zgc:136881
			ttc8 tetratricopeptide repeat domain 8
			mtmr7a myotubularin related protein 7a
			stmn1a stathmin 1a
			tbk1 TANK-binding kinase 1
			zgc:136585 zgc:136585
			zgc:136759 zgc:136759
			gpd2 glycerol-3-phosphate dehydrogenase 2 (mitochondrial)
			zgc:153713 zgc:153713
			crcp calcitonin gene-related peptide-receptor component protein
			zgc:153247 zgc:153247
			zgc:154100 zgc:154100
			zgc:153924 zgc:153924
			rheb ras homolog enriched in brain
			pdgfab platelet derived growth factor alpha b
			zgc:153948 zgc:153948
			zgc:153522 zgc:153522
			zgc:153764 zgc:153764
			me1 malic enzyme 1, NADP(+)-dependent, cytosolic
			zgc:153726 zgc:153726
			clstn1 calsyntenin 1
			zgc:158659 zgc:158659
			zgc:158458 zgc:158458
			zgc:158689 zgc:158689
			renbp renin binding protein
			cxadr coxsackie virus and adenovirus receptor
			clptm1 cleft lip and palate associated transmembrane protein 1
			vip vasoactive intestinal peptide
			sf3a1 splicing factor 3a, subunit 1
			dda1 DET1 and DDB1 associated 1
			sec13 SEC13 homolog (S. cerevisiae)
			ahcyl1 S-adenosylhomocysteine hydrolase-like 1
			mkxa mohawk homeobox a
			zgc:162824 zgc:162824
			zgc:64137 zgc:64137
			ccnd2a cyclin D2 a
			ptgesl prostaglandin E synthase 2-like
			nkx2.1b NK2 homeobox 1b
			six2.1 sine oculis homeobox homolog 2.1
0.00203	111	984	[GO:0031323] regulation of cellular metabolic process
			mafl v-maf musculoaponeurotic fibrosarcoma (avian) oncogene family, protein L
			mta3 metastasis associated family, member 3
			adnp2 ADNP homeobox 2
			zgc:175247 zgc:175247
			znf703 zinc finger protein 703
			etv6 ets variant gene 6 (TEL oncogene)
			krml2.2 Kreisler (mouse) maf-related leucine zipper homolog 2.2
			cebpg CCAAT/enhancer binding protein (C/EBP), gamma
			meis2.2 myeloid ecotropic viral integration site 2.2
			tlx2 T-cell leukemia, homeobox 2
			id3 inhibitor of DNA binding 3
			dmrt2a doublesex and mab-3 related transcription factor 2a
			par1 paraxis
			twist1a twist1a
			gro2 groucho 2
			mafba v-maf musculoaponeurotic fibrosarcoma oncogene family, protein B (avian)
			neurog1 neurogenin 1
			eng2a engrailed 2a
			her6 hairy-related 6
			pou3f3b POU class 3 homeobox 3b
			hoxc5a homeo box C5a
			nr2f2 nuclear receptor subfamily 2, group F, member 2
			srf serum response factor
			rxrga retinoid x receptor, gamma a
			qk quaking
			gata2a GATA-binding protein 2a
			egr1 early growth response 1
			tcf7l1b transcription factor 7-like 1b (T-cell specific, HMG-box)
			pax9 paired box gene 9
			dlx5a distal-less homeobox gene 5a
			rarga retinoic acid receptor gamma a
			six3a sine oculis homeobox homolog 3a
			six3b sine oculis homeobox homolog 3b
			raraa retinoic acid receptor, alpha a
			stat1a signal transduction and activation of transcription 1a
			igf2bp3 insulin-like growth factor 2 mRNA binding protein 3
			bmi1 B lymphoma Mo-MLV insertion region 1
			ilf3 interleukin enhancer binding factor 3
			gtf2h2 general transcription factor IIH, polypeptide 2
			med24 mediator complex subunit 24
			gtf2b general transcription factor IIB
			znf503 zinc finger protein 503
			gtf2f1 general transcription factor IIF, polypeptide 1
			ets2 v-ets erythroblastosis virus E26 oncogene homolog 2 (avian)
			mynn myoneurin
			taf5l TAF5-like RNA polymerase II, p300/CBP-associated factor (PCAF)-associated factor
			heatr1 HEAT repeat containing 1
			tcea1 transcription elongation factor A (SII), 1
			nkx3.2 NK3 homeobox 2
			otx5 orthodenticle homolog 5
			pcgf1 polycomb group ring finger 1
			stat5.1 signal transducer and activator of transcription 5.1
			fyna FYN oncogene related to SRC, FGR, YES a
			zhx3 zinc fingers and homeoboxes 3
			pknox2 pbx/knotted 1 homeobox 2
			srfl serum response factor like
			crsp8 cofactor required for Sp1 transcriptional activation, subunit 8
			bmi1b B lymphoma Mo-MLV insertion region 1b
			zgc:85851 zgc:85851
			rcor2 REST corepressor 2
			zgc:77285 zgc:77285
			tbpl1 TBP-like 1
			irf10 interferon regulatory factor 10
			foxd1l forkhead box D1 like
			mycl1a v-myc myelocytomatosis viral oncogene homolog 1, lung carcinoma derived (avian) a
			mafg2 v-maf musculoaponeurotic fibrosarcoma oncogene homolog g (avian), 2
			zgc:77407 zgc:77407
			e2f4 E2F transcription factor 4
			med25 mediator of RNA polymerase II transcription, subunit 25 homolog (yeast)
			creb3l3l cAMP responsive element binding protein 3-like 3 like
			yes1 v-yes-1 Yamaguchi sarcoma viral oncogene homolog 1
			puf60b poly-U binding splicing factor b
			litaf lipopolysaccharide-induced TNF factor
			zgc:77060 zgc:77060
			zgc:92183 zgc:92183
			zgc:92448 zgc:92448
			zgc:91944 zgc:91944
			zgc:100869 zgc:100869
			med23 mediator complex subunit 23
			eif4e3 eukaryotic translation initiation factor 4E family member 3
			zgc:92354 zgc:92354
			zgc:103633 zgc:103633
			rfx2 regulatory factor X, 2 (influences HLA class II expression)
			eng1b engrailed 1b
			osr2 odd-skipped related 2 (Drosophila)
			eed embryonic ectoderm development
			ppp1r14a protein phosphatase 1, regulatory (inhibitor) subunit 14A
			her13 hairy-related 13
			zgc:152779 zgc:152779
			atf4b2 activating transcription factor 4b2
			si:ch211-199m3.9 si:ch211-199m3.9
			zgc:158347 zgc:158347
			bhlhb3l basic helix-loop-helix domain containing, class B, 3 like
			nab1a NGFI-A binding protein 1a (EGR1 binding protein 1)
			wu:fk11d03 wu:fk11d03
			ebf3 early B-cell factor 3
			irx5a iroquois homeobox protein 5
			bsx brain specific homeobox
			hoxc9a homeo box C9a
			hoxb5b homeo box B5b
			pbx1a pre-B-cell leukemia transcription factor 1a
			lbx2 ladybird homeobox homolog 2 (Drosophila)
			six4.1 sine oculis homeobox homolog 4.1
			zgc:136759 zgc:136759
			zgc:153924 zgc:153924
			zgc:153948 zgc:153948
			zgc:158458 zgc:158458
			mkxa mohawk homeobox a
			zgc:64137 zgc:64137
			nkx2.1b NK2 homeobox 1b
			six2.1 sine oculis homeobox homolog 2.1
0.00228	158	1477	[GO:0006139] nucleobase, nucleoside, nucleotide and nucleic acid metabolic process
			mafl v-maf musculoaponeurotic fibrosarcoma (avian) oncogene family, protein L
			mta3 metastasis associated family, member 3
			mettl3 methyltransferase like 3
			adnp2 ADNP homeobox 2
			zgc:175247 zgc:175247
			znf703 zinc finger protein 703
			etv6 ets variant gene 6 (TEL oncogene)
			krml2.2 Kreisler (mouse) maf-related leucine zipper homolog 2.2
			cebpg CCAAT/enhancer binding protein (C/EBP), gamma
			meis2.2 myeloid ecotropic viral integration site 2.2
			tlx2 T-cell leukemia, homeobox 2
			adssl adenylosuccinate synthase, like
			mcm3 MCM3 minichromosome maintenance deficient 3 (S. cerevisiae)
			mcm7 MCM7 minichromosome maintenance deficient 7 (S. cerevisiae)
			atp6v1e1 ATPase, H+ transporting, lysosomal, V1 subunit E isoform 1
			id3 inhibitor of DNA binding 3
			atp6v1h ATPase, H+ transporting, lysosomal, V1 subunit H
			dmrt2a doublesex and mab-3 related transcription factor 2a
			par1 paraxis
			twist1a twist1a
			gro2 groucho 2
			mafba v-maf musculoaponeurotic fibrosarcoma oncogene family, protein B (avian)
			neurog1 neurogenin 1
			eng2a engrailed 2a
			her6 hairy-related 6
			pou3f3b POU class 3 homeobox 3b
			hoxc5a homeo box C5a
			nr2f2 nuclear receptor subfamily 2, group F, member 2
			srf serum response factor
			rxrga retinoid x receptor, gamma a
			qk quaking
			gata2a GATA-binding protein 2a
			egr1 early growth response 1
			tcf7l1b transcription factor 7-like 1b (T-cell specific, HMG-box)
			pax9 paired box gene 9
			dlx5a distal-less homeobox gene 5a
			rarga retinoic acid receptor gamma a
			six3a sine oculis homeobox homolog 3a
			six3b sine oculis homeobox homolog 3b
			raraa retinoic acid receptor, alpha a
			rrm1 ribonucleotide reductase M1 polypeptide
			stat1a signal transduction and activation of transcription 1a
			bmi1 B lymphoma Mo-MLV insertion region 1
			ilf3 interleukin enhancer binding factor 3
			gtf2h2 general transcription factor IIH, polypeptide 2
			med24 mediator complex subunit 24
			gtf2b general transcription factor IIB
			znf503 zinc finger protein 503
			utp15 utp15, U3 small nucleolar ribonucleoprotein, homolog
			gtf2f1 general transcription factor IIF, polypeptide 1
			ets2 v-ets erythroblastosis virus E26 oncogene homolog 2 (avian)
			mynn myoneurin
			rbm25 RNA binding motif protein 25
			taf5l TAF5-like RNA polymerase II, p300/CBP-associated factor (PCAF)-associated factor
			rnf168 ring finger protein 168
			heatr1 HEAT repeat containing 1
			atp5d ATP synthase, H+ transporting, mitochondrial F1 complex, delta subunit
			tcea1 transcription elongation factor A (SII), 1
			nkx3.2 NK3 homeobox 2
			otx5 orthodenticle homolog 5
			pcgf1 polycomb group ring finger 1
			stat5.1 signal transducer and activator of transcription 5.1
			zhx3 zinc fingers and homeoboxes 3
			pknox2 pbx/knotted 1 homeobox 2
			rad18 RAD18 homolog (S. cerevisiae)
			zgc:56197 zgc:56197
			papolg poly(A) polymerase gamma
			cdkal1 CDK5 regulatory subunit associated protein 1-like 1
			srfl serum response factor like
			crsp8 cofactor required for Sp1 transcriptional activation, subunit 8
			nt5e 5'-nucleotidase, ecto (CD73)
			sfrs8 splicing factor, arginine/serine-rich 8
			bmi1b B lymphoma Mo-MLV insertion region 1b
			zgc:85851 zgc:85851
			rcor2 REST corepressor 2
			zgc:77390 zgc:77390
			zgc:77395 zgc:77395
			tbpl1 TBP-like 1
			prpf3 PRP3 pre-mRNA processing factor 3 homolog (yeast)
			mettl14 methyltransferase like 14
			zgc:77421 zgc:77421
			irf10 interferon regulatory factor 10
			foxd1l forkhead box D1 like
			mycl1a v-myc myelocytomatosis viral oncogene homolog 1, lung carcinoma derived (avian) a
			mafg2 v-maf musculoaponeurotic fibrosarcoma oncogene homolog g (avian), 2
			cstf3 cleavage stimulation factor, 3' pre-RNA, subunit 3
			zgc:55891 zgc:55891
			cmpk cytidylate kinase
			orc5l origin recognition complex, subunit 5-like (yeast)
			zgc:77407 zgc:77407
			e2f4 E2F transcription factor 4
			srrm1 serine/arginine repetitive matrix 1
			med25 mediator of RNA polymerase II transcription, subunit 25 homolog (yeast)
			creb3l3l cAMP responsive element binding protein 3-like 3 like
			top1mt mitochondrial topoisomerase I
			puf60b poly-U binding splicing factor b
			zgc:86776 zgc:86776
			litaf lipopolysaccharide-induced TNF factor
			prpf18 PRP18 pre-mRNA processing factor 18 homolog (yeast)
			zgc:77060 zgc:77060
			trmt61a tRNA methyltransferase 61 homolog A (S. cerevisiae)
			zgc:92183 zgc:92183
			zgc:92761 zgc:92761
			supt3h suppressor of Ty 3 homolog (S. cerevisiae)
			zgc:92448 zgc:92448
			zgc:91944 zgc:91944
			zgc:100869 zgc:100869
			rfc5 replication factor C (activator 1) 5
			med23 mediator complex subunit 23
			pnp5b purine nucleoside phosphorylase 5b
			zgc:92586 zgc:92586
			atp5f1 ATP synthase, H+ transporting, mitochondrial F0 complex, subunit b, isoform 1
			zgc:92354 zgc:92354
			zgc:103633 zgc:103633
			glyr1 glyoxylate reductase 1 homolog (Arabidopsis)
			rfx2 regulatory factor X, 2 (influences HLA class II expression)
			zgc:162345 zgc:162345
			eng1b engrailed 1b
			xpc xeroderma pigmentosum, complementation group C
			zgc:110540 zgc:110540
			osr2 odd-skipped related 2 (Drosophila)
			eed embryonic ectoderm development
			zgc:110325 zgc:110325
			her13 hairy-related 13
			zgc:152779 zgc:152779
			cry1b cryptochrome 1b
			atf4b2 activating transcription factor 4b2
			si:ch211-199m3.9 si:ch211-199m3.9
			sart3 squamous cell carcinoma antigen recognised by T cells 3
			zgc:158347 zgc:158347
			si:dkey-27c15.1 si:dkey-27c15.1
			prps1b phosphoribosyl pyrophosphate synthetase 1B
			ptbp2 polypyrimidine tract binding protein 2
			bhlhb3l basic helix-loop-helix domain containing, class B, 3 like
			nab1a NGFI-A binding protein 1a (EGR1 binding protein 1)
			wu:fk11d03 wu:fk11d03
			mcm6 MCM6 minichromosome maintenance deficient 6, mitotin (S. cerevisiae)
			ebf3 early B-cell factor 3
			lig4 ligase IV, DNA, ATP-dependent
			irx5a iroquois homeobox protein 5
			bsx brain specific homeobox
			hoxc9a homeo box C9a
			hoxb5b homeo box B5b
			pbx1a pre-B-cell leukemia transcription factor 1a
			lbx2 ladybird homeobox homolog 2 (Drosophila)
			six4.1 sine oculis homeobox homolog 4.1
			zgc:136881 zgc:136881
			crcp calcitonin gene-related peptide-receptor component protein
			zgc:153247 zgc:153247
			zgc:154100 zgc:154100
			zgc:153924 zgc:153924
			zgc:153948 zgc:153948
			zgc:153522 zgc:153522
			zgc:158458 zgc:158458
			sf3a1 splicing factor 3a, subunit 1
			mkxa mohawk homeobox a
			nkx2.1b NK2 homeobox 1b
			six2.1 sine oculis homeobox homolog 2.1
0.0028	113	1014	[GO:0060255] regulation of macromolecule metabolic process
			mafl v-maf musculoaponeurotic fibrosarcoma (avian) oncogene family, protein L
			mta3 metastasis associated family, member 3
			adnp2 ADNP homeobox 2
			zgc:175247 zgc:175247
			znf703 zinc finger protein 703
			etv6 ets variant gene 6 (TEL oncogene)
			krml2.2 Kreisler (mouse) maf-related leucine zipper homolog 2.2
			cebpg CCAAT/enhancer binding protein (C/EBP), gamma
			meis2.2 myeloid ecotropic viral integration site 2.2
			tlx2 T-cell leukemia, homeobox 2
			id3 inhibitor of DNA binding 3
			ube2k ubiquitin-conjugating enzyme E2K (UBC1 homolog, yeast)
			dmrt2a doublesex and mab-3 related transcription factor 2a
			par1 paraxis
			twist1a twist1a
			gro2 groucho 2
			mafba v-maf musculoaponeurotic fibrosarcoma oncogene family, protein B (avian)
			neurog1 neurogenin 1
			eng2a engrailed 2a
			her6 hairy-related 6
			pou3f3b POU class 3 homeobox 3b
			hoxc5a homeo box C5a
			nr2f2 nuclear receptor subfamily 2, group F, member 2
			srf serum response factor
			rxrga retinoid x receptor, gamma a
			qk quaking
			gata2a GATA-binding protein 2a
			egr1 early growth response 1
			tcf7l1b transcription factor 7-like 1b (T-cell specific, HMG-box)
			pax9 paired box gene 9
			dlx5a distal-less homeobox gene 5a
			rarga retinoic acid receptor gamma a
			six3a sine oculis homeobox homolog 3a
			six3b sine oculis homeobox homolog 3b
			raraa retinoic acid receptor, alpha a
			stat1a signal transduction and activation of transcription 1a
			igf2bp3 insulin-like growth factor 2 mRNA binding protein 3
			bmi1 B lymphoma Mo-MLV insertion region 1
			ilf3 interleukin enhancer binding factor 3
			gtf2h2 general transcription factor IIH, polypeptide 2
			med24 mediator complex subunit 24
			snd1 staphylococcal nuclease domain containing 1
			gtf2b general transcription factor IIB
			znf503 zinc finger protein 503
			gtf2f1 general transcription factor IIF, polypeptide 1
			ets2 v-ets erythroblastosis virus E26 oncogene homolog 2 (avian)
			mynn myoneurin
			taf5l TAF5-like RNA polymerase II, p300/CBP-associated factor (PCAF)-associated factor
			ube2g2 ubiquitin-conjugating enzyme E2G 2
			heatr1 HEAT repeat containing 1
			tcea1 transcription elongation factor A (SII), 1
			tarbp2 TAR (HIV) RNA binding protein 2
			nkx3.2 NK3 homeobox 2
			otx5 orthodenticle homolog 5
			ptenb phosphatase and tensin homolog B (mutated in multiple advanced cancers 1)
			pcgf1 polycomb group ring finger 1
			stat5.1 signal transducer and activator of transcription 5.1
			zhx3 zinc fingers and homeoboxes 3
			pknox2 pbx/knotted 1 homeobox 2
			psmd3 proteasome (prosome, macropain) 26S subunit, non-ATPase, 3
			srfl serum response factor like
			crsp8 cofactor required for Sp1 transcriptional activation, subunit 8
			bmi1b B lymphoma Mo-MLV insertion region 1b
			zgc:85851 zgc:85851
			rcor2 REST corepressor 2
			tbpl1 TBP-like 1
			irf10 interferon regulatory factor 10
			foxd1l forkhead box D1 like
			mycl1a v-myc myelocytomatosis viral oncogene homolog 1, lung carcinoma derived (avian) a
			mafg2 v-maf musculoaponeurotic fibrosarcoma oncogene homolog g (avian), 2
			zgc:77407 zgc:77407
			e2f4 E2F transcription factor 4
			med25 mediator of RNA polymerase II transcription, subunit 25 homolog (yeast)
			creb3l3l cAMP responsive element binding protein 3-like 3 like
			puf60b poly-U binding splicing factor b
			litaf lipopolysaccharide-induced TNF factor
			zgc:77060 zgc:77060
			zgc:92183 zgc:92183
			zgc:92448 zgc:92448
			zgc:91944 zgc:91944
			zgc:100869 zgc:100869
			med23 mediator complex subunit 23
			eif4e3 eukaryotic translation initiation factor 4E family member 3
			zgc:92354 zgc:92354
			zgc:103633 zgc:103633
			rfx2 regulatory factor X, 2 (influences HLA class II expression)
			zgc:162345 zgc:162345
			eng1b engrailed 1b
			osr2 odd-skipped related 2 (Drosophila)
			eed embryonic ectoderm development
			her13 hairy-related 13
			zgc:152779 zgc:152779
			atf4b2 activating transcription factor 4b2
			si:ch211-199m3.9 si:ch211-199m3.9
			zgc:158347 zgc:158347
			bhlhb3l basic helix-loop-helix domain containing, class B, 3 like
			nab1a NGFI-A binding protein 1a (EGR1 binding protein 1)
			wu:fk11d03 wu:fk11d03
			ebf3 early B-cell factor 3
			irx5a iroquois homeobox protein 5
			bsx brain specific homeobox
			hoxc9a homeo box C9a
			hoxb5b homeo box B5b
			pbx1a pre-B-cell leukemia transcription factor 1a
			lbx2 ladybird homeobox homolog 2 (Drosophila)
			six4.1 sine oculis homeobox homolog 4.1
			zgc:153924 zgc:153924
			zgc:153948 zgc:153948
			zgc:158458 zgc:158458
			mkxa mohawk homeobox a
			zgc:64137 zgc:64137
			nkx2.1b NK2 homeobox 1b
			six2.1 sine oculis homeobox homolog 2.1
0.00515	101	909	[GO:0045449] regulation of transcription
			mafl v-maf musculoaponeurotic fibrosarcoma (avian) oncogene family, protein L
			mta3 metastasis associated family, member 3
			adnp2 ADNP homeobox 2
			zgc:175247 zgc:175247
			znf703 zinc finger protein 703
			etv6 ets variant gene 6 (TEL oncogene)
			krml2.2 Kreisler (mouse) maf-related leucine zipper homolog 2.2
			cebpg CCAAT/enhancer binding protein (C/EBP), gamma
			meis2.2 myeloid ecotropic viral integration site 2.2
			tlx2 T-cell leukemia, homeobox 2
			id3 inhibitor of DNA binding 3
			dmrt2a doublesex and mab-3 related transcription factor 2a
			par1 paraxis
			twist1a twist1a
			gro2 groucho 2
			mafba v-maf musculoaponeurotic fibrosarcoma oncogene family, protein B (avian)
			neurog1 neurogenin 1
			eng2a engrailed 2a
			her6 hairy-related 6
			pou3f3b POU class 3 homeobox 3b
			hoxc5a homeo box C5a
			nr2f2 nuclear receptor subfamily 2, group F, member 2
			srf serum response factor
			rxrga retinoid x receptor, gamma a
			gata2a GATA-binding protein 2a
			egr1 early growth response 1
			tcf7l1b transcription factor 7-like 1b (T-cell specific, HMG-box)
			pax9 paired box gene 9
			dlx5a distal-less homeobox gene 5a
			rarga retinoic acid receptor gamma a
			six3a sine oculis homeobox homolog 3a
			six3b sine oculis homeobox homolog 3b
			raraa retinoic acid receptor, alpha a
			stat1a signal transduction and activation of transcription 1a
			bmi1 B lymphoma Mo-MLV insertion region 1
			ilf3 interleukin enhancer binding factor 3
			gtf2h2 general transcription factor IIH, polypeptide 2
			med24 mediator complex subunit 24
			gtf2b general transcription factor IIB
			znf503 zinc finger protein 503
			gtf2f1 general transcription factor IIF, polypeptide 1
			ets2 v-ets erythroblastosis virus E26 oncogene homolog 2 (avian)
			mynn myoneurin
			taf5l TAF5-like RNA polymerase II, p300/CBP-associated factor (PCAF)-associated factor
			tcea1 transcription elongation factor A (SII), 1
			nkx3.2 NK3 homeobox 2
			otx5 orthodenticle homolog 5
			pcgf1 polycomb group ring finger 1
			stat5.1 signal transducer and activator of transcription 5.1
			zhx3 zinc fingers and homeoboxes 3
			pknox2 pbx/knotted 1 homeobox 2
			srfl serum response factor like
			crsp8 cofactor required for Sp1 transcriptional activation, subunit 8
			bmi1b B lymphoma Mo-MLV insertion region 1b
			zgc:85851 zgc:85851
			rcor2 REST corepressor 2
			tbpl1 TBP-like 1
			irf10 interferon regulatory factor 10
			foxd1l forkhead box D1 like
			mycl1a v-myc myelocytomatosis viral oncogene homolog 1, lung carcinoma derived (avian) a
			mafg2 v-maf musculoaponeurotic fibrosarcoma oncogene homolog g (avian), 2
			zgc:77407 zgc:77407
			e2f4 E2F transcription factor 4
			med25 mediator of RNA polymerase II transcription, subunit 25 homolog (yeast)
			creb3l3l cAMP responsive element binding protein 3-like 3 like
			puf60b poly-U binding splicing factor b
			litaf lipopolysaccharide-induced TNF factor
			zgc:77060 zgc:77060
			zgc:92183 zgc:92183
			zgc:92448 zgc:92448
			zgc:91944 zgc:91944
			zgc:100869 zgc:100869
			med23 mediator complex subunit 23
			zgc:92354 zgc:92354
			zgc:103633 zgc:103633
			rfx2 regulatory factor X, 2 (influences HLA class II expression)
			eng1b engrailed 1b
			osr2 odd-skipped related 2 (Drosophila)
			eed embryonic ectoderm development
			her13 hairy-related 13
			zgc:152779 zgc:152779
			atf4b2 activating transcription factor 4b2
			si:ch211-199m3.9 si:ch211-199m3.9
			zgc:158347 zgc:158347
			bhlhb3l basic helix-loop-helix domain containing, class B, 3 like
			nab1a NGFI-A binding protein 1a (EGR1 binding protein 1)
			wu:fk11d03 wu:fk11d03
			ebf3 early B-cell factor 3
			irx5a iroquois homeobox protein 5
			bsx brain specific homeobox
			hoxc9a homeo box C9a
			hoxb5b homeo box B5b
			pbx1a pre-B-cell leukemia transcription factor 1a
			lbx2 ladybird homeobox homolog 2 (Drosophila)
			six4.1 sine oculis homeobox homolog 4.1
			zgc:153924 zgc:153924
			zgc:153948 zgc:153948
			zgc:158458 zgc:158458
			mkxa mohawk homeobox a
			nkx2.1b NK2 homeobox 1b
			six2.1 sine oculis homeobox homolog 2.1
0.00561	105	953	[GO:0009889] regulation of biosynthetic process
			mafl v-maf musculoaponeurotic fibrosarcoma (avian) oncogene family, protein L
			mta3 metastasis associated family, member 3
			adnp2 ADNP homeobox 2
			zgc:175247 zgc:175247
			znf703 zinc finger protein 703
			etv6 ets variant gene 6 (TEL oncogene)
			krml2.2 Kreisler (mouse) maf-related leucine zipper homolog 2.2
			cebpg CCAAT/enhancer binding protein (C/EBP), gamma
			meis2.2 myeloid ecotropic viral integration site 2.2
			tlx2 T-cell leukemia, homeobox 2
			id3 inhibitor of DNA binding 3
			dmrt2a doublesex and mab-3 related transcription factor 2a
			par1 paraxis
			twist1a twist1a
			gro2 groucho 2
			mafba v-maf musculoaponeurotic fibrosarcoma oncogene family, protein B (avian)
			neurog1 neurogenin 1
			eng2a engrailed 2a
			her6 hairy-related 6
			pou3f3b POU class 3 homeobox 3b
			hoxc5a homeo box C5a
			nr2f2 nuclear receptor subfamily 2, group F, member 2
			srf serum response factor
			rxrga retinoid x receptor, gamma a
			qk quaking
			gata2a GATA-binding protein 2a
			egr1 early growth response 1
			tcf7l1b transcription factor 7-like 1b (T-cell specific, HMG-box)
			pax9 paired box gene 9
			dlx5a distal-less homeobox gene 5a
			rarga retinoic acid receptor gamma a
			six3a sine oculis homeobox homolog 3a
			six3b sine oculis homeobox homolog 3b
			raraa retinoic acid receptor, alpha a
			stat1a signal transduction and activation of transcription 1a
			igf2bp3 insulin-like growth factor 2 mRNA binding protein 3
			bmi1 B lymphoma Mo-MLV insertion region 1
			ilf3 interleukin enhancer binding factor 3
			gtf2h2 general transcription factor IIH, polypeptide 2
			med24 mediator complex subunit 24
			gtf2b general transcription factor IIB
			znf503 zinc finger protein 503
			gtf2f1 general transcription factor IIF, polypeptide 1
			ets2 v-ets erythroblastosis virus E26 oncogene homolog 2 (avian)
			mynn myoneurin
			taf5l TAF5-like RNA polymerase II, p300/CBP-associated factor (PCAF)-associated factor
			tcea1 transcription elongation factor A (SII), 1
			nkx3.2 NK3 homeobox 2
			otx5 orthodenticle homolog 5
			pcgf1 polycomb group ring finger 1
			stat5.1 signal transducer and activator of transcription 5.1
			zhx3 zinc fingers and homeoboxes 3
			pknox2 pbx/knotted 1 homeobox 2
			srfl serum response factor like
			crsp8 cofactor required for Sp1 transcriptional activation, subunit 8
			bmi1b B lymphoma Mo-MLV insertion region 1b
			zgc:85851 zgc:85851
			rcor2 REST corepressor 2
			tbpl1 TBP-like 1
			irf10 interferon regulatory factor 10
			foxd1l forkhead box D1 like
			mycl1a v-myc myelocytomatosis viral oncogene homolog 1, lung carcinoma derived (avian) a
			mafg2 v-maf musculoaponeurotic fibrosarcoma oncogene homolog g (avian), 2
			zgc:77407 zgc:77407
			e2f4 E2F transcription factor 4
			med25 mediator of RNA polymerase II transcription, subunit 25 homolog (yeast)
			creb3l3l cAMP responsive element binding protein 3-like 3 like
			puf60b poly-U binding splicing factor b
			litaf lipopolysaccharide-induced TNF factor
			zgc:77060 zgc:77060
			zgc:92183 zgc:92183
			zgc:92448 zgc:92448
			zgc:91944 zgc:91944
			zgc:100869 zgc:100869
			med23 mediator complex subunit 23
			eif4e3 eukaryotic translation initiation factor 4E family member 3
			zgc:92354 zgc:92354
			zgc:103633 zgc:103633
			rfx2 regulatory factor X, 2 (influences HLA class II expression)
			eng1b engrailed 1b
			osr2 odd-skipped related 2 (Drosophila)
			eed embryonic ectoderm development
			her13 hairy-related 13
			zgc:152779 zgc:152779
			atf4b2 activating transcription factor 4b2
			si:ch211-199m3.9 si:ch211-199m3.9
			zgc:158347 zgc:158347
			bhlhb3l basic helix-loop-helix domain containing, class B, 3 like
			nab1a NGFI-A binding protein 1a (EGR1 binding protein 1)
			wu:fk11d03 wu:fk11d03
			ebf3 early B-cell factor 3
			irx5a iroquois homeobox protein 5
			bsx brain specific homeobox
			hoxc9a homeo box C9a
			hoxb5b homeo box B5b
			pbx1a pre-B-cell leukemia transcription factor 1a
			lbx2 ladybird homeobox homolog 2 (Drosophila)
			six4.1 sine oculis homeobox homolog 4.1
			zgc:153924 zgc:153924
			zgc:153948 zgc:153948
			zgc:158458 zgc:158458
			mkxa mohawk homeobox a
			zgc:64137 zgc:64137
			nkx2.1b NK2 homeobox 1b
			six2.1 sine oculis homeobox homolog 2.1
0.00637	102	926	[GO:0051171] regulation of nitrogen compound metabolic process
			mafl v-maf musculoaponeurotic fibrosarcoma (avian) oncogene family, protein L
			mta3 metastasis associated family, member 3
			adnp2 ADNP homeobox 2
			zgc:175247 zgc:175247
			znf703 zinc finger protein 703
			etv6 ets variant gene 6 (TEL oncogene)
			krml2.2 Kreisler (mouse) maf-related leucine zipper homolog 2.2
			cebpg CCAAT/enhancer binding protein (C/EBP), gamma
			meis2.2 myeloid ecotropic viral integration site 2.2
			tlx2 T-cell leukemia, homeobox 2
			id3 inhibitor of DNA binding 3
			dmrt2a doublesex and mab-3 related transcription factor 2a
			par1 paraxis
			twist1a twist1a
			gro2 groucho 2
			mafba v-maf musculoaponeurotic fibrosarcoma oncogene family, protein B (avian)
			neurog1 neurogenin 1
			eng2a engrailed 2a
			her6 hairy-related 6
			pou3f3b POU class 3 homeobox 3b
			hoxc5a homeo box C5a
			nr2f2 nuclear receptor subfamily 2, group F, member 2
			srf serum response factor
			rxrga retinoid x receptor, gamma a
			gata2a GATA-binding protein 2a
			egr1 early growth response 1
			tcf7l1b transcription factor 7-like 1b (T-cell specific, HMG-box)
			pax9 paired box gene 9
			dlx5a distal-less homeobox gene 5a
			rarga retinoic acid receptor gamma a
			six3a sine oculis homeobox homolog 3a
			six3b sine oculis homeobox homolog 3b
			raraa retinoic acid receptor, alpha a
			stat1a signal transduction and activation of transcription 1a
			bmi1 B lymphoma Mo-MLV insertion region 1
			ilf3 interleukin enhancer binding factor 3
			gtf2h2 general transcription factor IIH, polypeptide 2
			med24 mediator complex subunit 24
			gtf2b general transcription factor IIB
			znf503 zinc finger protein 503
			gtf2f1 general transcription factor IIF, polypeptide 1
			ets2 v-ets erythroblastosis virus E26 oncogene homolog 2 (avian)
			mynn myoneurin
			taf5l TAF5-like RNA polymerase II, p300/CBP-associated factor (PCAF)-associated factor
			heatr1 HEAT repeat containing 1
			tcea1 transcription elongation factor A (SII), 1
			nkx3.2 NK3 homeobox 2
			otx5 orthodenticle homolog 5
			pcgf1 polycomb group ring finger 1
			stat5.1 signal transducer and activator of transcription 5.1
			zhx3 zinc fingers and homeoboxes 3
			pknox2 pbx/knotted 1 homeobox 2
			srfl serum response factor like
			crsp8 cofactor required for Sp1 transcriptional activation, subunit 8
			bmi1b B lymphoma Mo-MLV insertion region 1b
			zgc:85851 zgc:85851
			rcor2 REST corepressor 2
			tbpl1 TBP-like 1
			irf10 interferon regulatory factor 10
			foxd1l forkhead box D1 like
			mycl1a v-myc myelocytomatosis viral oncogene homolog 1, lung carcinoma derived (avian) a
			mafg2 v-maf musculoaponeurotic fibrosarcoma oncogene homolog g (avian), 2
			zgc:77407 zgc:77407
			e2f4 E2F transcription factor 4
			med25 mediator of RNA polymerase II transcription, subunit 25 homolog (yeast)
			creb3l3l cAMP responsive element binding protein 3-like 3 like
			puf60b poly-U binding splicing factor b
			litaf lipopolysaccharide-induced TNF factor
			zgc:77060 zgc:77060
			zgc:92183 zgc:92183
			zgc:92448 zgc:92448
			zgc:91944 zgc:91944
			zgc:100869 zgc:100869
			med23 mediator complex subunit 23
			zgc:92354 zgc:92354
			zgc:103633 zgc:103633
			rfx2 regulatory factor X, 2 (influences HLA class II expression)
			eng1b engrailed 1b
			osr2 odd-skipped related 2 (Drosophila)
			eed embryonic ectoderm development
			her13 hairy-related 13
			zgc:152779 zgc:152779
			atf4b2 activating transcription factor 4b2
			si:ch211-199m3.9 si:ch211-199m3.9
			zgc:158347 zgc:158347
			bhlhb3l basic helix-loop-helix domain containing, class B, 3 like
			nab1a NGFI-A binding protein 1a (EGR1 binding protein 1)
			wu:fk11d03 wu:fk11d03
			ebf3 early B-cell factor 3
			irx5a iroquois homeobox protein 5
			bsx brain specific homeobox
			hoxc9a homeo box C9a
			hoxb5b homeo box B5b
			pbx1a pre-B-cell leukemia transcription factor 1a
			lbx2 ladybird homeobox homolog 2 (Drosophila)
			six4.1 sine oculis homeobox homolog 4.1
			zgc:153924 zgc:153924
			zgc:153948 zgc:153948
			zgc:158458 zgc:158458
			mkxa mohawk homeobox a
			nkx2.1b NK2 homeobox 1b
			six2.1 sine oculis homeobox homolog 2.1
0.00676	138	1305	[GO:0034645] cellular macromolecule biosynthetic process
			mafl v-maf musculoaponeurotic fibrosarcoma (avian) oncogene family, protein L
			mta3 metastasis associated family, member 3
			adnp2 ADNP homeobox 2
			zgc:175247 zgc:175247
			znf703 zinc finger protein 703
			etv6 ets variant gene 6 (TEL oncogene)
			krml2.2 Kreisler (mouse) maf-related leucine zipper homolog 2.2
			cebpg CCAAT/enhancer binding protein (C/EBP), gamma
			meis2.2 myeloid ecotropic viral integration site 2.2
			tlx2 T-cell leukemia, homeobox 2
			mcm3 MCM3 minichromosome maintenance deficient 3 (S. cerevisiae)
			mcm7 MCM7 minichromosome maintenance deficient 7 (S. cerevisiae)
			id3 inhibitor of DNA binding 3
			itm1 integral membrane protein 1
			dmrt2a doublesex and mab-3 related transcription factor 2a
			par1 paraxis
			twist1a twist1a
			gro2 groucho 2
			mafba v-maf musculoaponeurotic fibrosarcoma oncogene family, protein B (avian)
			neurog1 neurogenin 1
			eng2a engrailed 2a
			her6 hairy-related 6
			pou3f3b POU class 3 homeobox 3b
			hoxc5a homeo box C5a
			nr2f2 nuclear receptor subfamily 2, group F, member 2
			srf serum response factor
			rxrga retinoid x receptor, gamma a
			qk quaking
			gata2a GATA-binding protein 2a
			egr1 early growth response 1
			tcf7l1b transcription factor 7-like 1b (T-cell specific, HMG-box)
			pax9 paired box gene 9
			dlx5a distal-less homeobox gene 5a
			rarga retinoic acid receptor gamma a
			six3a sine oculis homeobox homolog 3a
			six3b sine oculis homeobox homolog 3b
			raraa retinoic acid receptor, alpha a
			rrm1 ribonucleotide reductase M1 polypeptide
			stat1a signal transduction and activation of transcription 1a
			igf2bp3 insulin-like growth factor 2 mRNA binding protein 3
			bmi1 B lymphoma Mo-MLV insertion region 1
			ilf3 interleukin enhancer binding factor 3
			gtf2h2 general transcription factor IIH, polypeptide 2
			rpl14 ribosomal protein L14
			med24 mediator complex subunit 24
			gtf2b general transcription factor IIB
			znf503 zinc finger protein 503
			rpn1 ribophorin I
			gtf2f1 general transcription factor IIF, polypeptide 1
			ets2 v-ets erythroblastosis virus E26 oncogene homolog 2 (avian)
			mynn myoneurin
			taf5l TAF5-like RNA polymerase II, p300/CBP-associated factor (PCAF)-associated factor
			eif3m eukaryotic translation initiation factor 3, subunit M
			tcea1 transcription elongation factor A (SII), 1
			zgc:77235 zgc:77235
			rps3a ribosomal protein S3A
			nkx3.2 NK3 homeobox 2
			otx5 orthodenticle homolog 5
			pcgf1 polycomb group ring finger 1
			stat5.1 signal transducer and activator of transcription 5.1
			zhx3 zinc fingers and homeoboxes 3
			pknox2 pbx/knotted 1 homeobox 2
			papolg poly(A) polymerase gamma
			srfl serum response factor like
			crsp8 cofactor required for Sp1 transcriptional activation, subunit 8
			phkg2 phosphorylase kinase, gamma 2 (testis)
			eif3g eukaryotic translation initiation factor 3, subunit G
			eif3ja eukaryotic translation initiation factor 3, subunit Ja
			bmi1b B lymphoma Mo-MLV insertion region 1b
			zgc:85851 zgc:85851
			rcor2 REST corepressor 2
			tbpl1 TBP-like 1
			irf10 interferon regulatory factor 10
			foxd1l forkhead box D1 like
			mycl1a v-myc myelocytomatosis viral oncogene homolog 1, lung carcinoma derived (avian) a
			mafg2 v-maf musculoaponeurotic fibrosarcoma oncogene homolog g (avian), 2
			rps28 ribosomal protein S28
			rpl26 ribosomal protein L26
			orc5l origin recognition complex, subunit 5-like (yeast)
			zgc:77407 zgc:77407
			e2f4 E2F transcription factor 4
			med25 mediator of RNA polymerase II transcription, subunit 25 homolog (yeast)
			creb3l3l cAMP responsive element binding protein 3-like 3 like
			top1mt mitochondrial topoisomerase I
			rpl37 ribosomal protein L37
			puf60b poly-U binding splicing factor b
			litaf lipopolysaccharide-induced TNF factor
			zgc:77060 zgc:77060
			zgc:92183 zgc:92183
			supt3h suppressor of Ty 3 homolog (S. cerevisiae)
			zgc:92448 zgc:92448
			zgc:91944 zgc:91944
			zgc:100869 zgc:100869
			rfc5 replication factor C (activator 1) 5
			med23 mediator complex subunit 23
			eif4e3 eukaryotic translation initiation factor 4E family member 3
			zgc:92586 zgc:92586
			zgc:92354 zgc:92354
			zgc:103633 zgc:103633
			zgc:113104 zgc:113104
			rfx2 regulatory factor X, 2 (influences HLA class II expression)
			eng1b engrailed 1b
			osr2 odd-skipped related 2 (Drosophila)
			eed embryonic ectoderm development
			zgc:110325 zgc:110325
			her13 hairy-related 13
			zgc:152896 zgc:152896
			zgc:152779 zgc:152779
			atf4b2 activating transcription factor 4b2
			si:ch211-199m3.9 si:ch211-199m3.9
			zgc:158347 zgc:158347
			cmas cytidine monophosphate N-acetylneuraminic acid synthetase
			si:ch211-117c19.3 si:ch211-117c19.3
			bhlhb3l basic helix-loop-helix domain containing, class B, 3 like
			nab1a NGFI-A binding protein 1a (EGR1 binding protein 1)
			wu:fk11d03 wu:fk11d03
			mcm6 MCM6 minichromosome maintenance deficient 6, mitotin (S. cerevisiae)
			ebf3 early B-cell factor 3
			mrpl37 mitochondrial ribosomal protein L37
			lig4 ligase IV, DNA, ATP-dependent
			zgc:171772 zgc:171772
			irx5a iroquois homeobox protein 5
			bsx brain specific homeobox
			hoxc9a homeo box C9a
			hoxb5b homeo box B5b
			pbx1a pre-B-cell leukemia transcription factor 1a
			lbx2 ladybird homeobox homolog 2 (Drosophila)
			six4.1 sine oculis homeobox homolog 4.1
			crcp calcitonin gene-related peptide-receptor component protein
			zgc:153247 zgc:153247
			zgc:154100 zgc:154100
			zgc:153924 zgc:153924
			zgc:153948 zgc:153948
			zgc:158458 zgc:158458
			mkxa mohawk homeobox a
			zgc:64137 zgc:64137
			nkx2.1b NK2 homeobox 1b
			six2.1 sine oculis homeobox homolog 2.1
0.00707	109	1002	[GO:0080090] regulation of primary metabolic process
			mafl v-maf musculoaponeurotic fibrosarcoma (avian) oncogene family, protein L
			mta3 metastasis associated family, member 3
			adnp2 ADNP homeobox 2
			zgc:175247 zgc:175247
			znf703 zinc finger protein 703
			etv6 ets variant gene 6 (TEL oncogene)
			krml2.2 Kreisler (mouse) maf-related leucine zipper homolog 2.2
			cebpg CCAAT/enhancer binding protein (C/EBP), gamma
			meis2.2 myeloid ecotropic viral integration site 2.2
			tlx2 T-cell leukemia, homeobox 2
			id3 inhibitor of DNA binding 3
			ube2k ubiquitin-conjugating enzyme E2K (UBC1 homolog, yeast)
			dmrt2a doublesex and mab-3 related transcription factor 2a
			par1 paraxis
			twist1a twist1a
			gro2 groucho 2
			mafba v-maf musculoaponeurotic fibrosarcoma oncogene family, protein B (avian)
			neurog1 neurogenin 1
			eng2a engrailed 2a
			her6 hairy-related 6
			pou3f3b POU class 3 homeobox 3b
			hoxc5a homeo box C5a
			nr2f2 nuclear receptor subfamily 2, group F, member 2
			srf serum response factor
			rxrga retinoid x receptor, gamma a
			qk quaking
			gata2a GATA-binding protein 2a
			egr1 early growth response 1
			tcf7l1b transcription factor 7-like 1b (T-cell specific, HMG-box)
			pax9 paired box gene 9
			dlx5a distal-less homeobox gene 5a
			rarga retinoic acid receptor gamma a
			six3a sine oculis homeobox homolog 3a
			six3b sine oculis homeobox homolog 3b
			raraa retinoic acid receptor, alpha a
			stat1a signal transduction and activation of transcription 1a
			igf2bp3 insulin-like growth factor 2 mRNA binding protein 3
			bmi1 B lymphoma Mo-MLV insertion region 1
			ilf3 interleukin enhancer binding factor 3
			gtf2h2 general transcription factor IIH, polypeptide 2
			med24 mediator complex subunit 24
			gtf2b general transcription factor IIB
			znf503 zinc finger protein 503
			gtf2f1 general transcription factor IIF, polypeptide 1
			ets2 v-ets erythroblastosis virus E26 oncogene homolog 2 (avian)
			mynn myoneurin
			taf5l TAF5-like RNA polymerase II, p300/CBP-associated factor (PCAF)-associated factor
			ube2g2 ubiquitin-conjugating enzyme E2G 2
			heatr1 HEAT repeat containing 1
			tcea1 transcription elongation factor A (SII), 1
			nkx3.2 NK3 homeobox 2
			otx5 orthodenticle homolog 5
			pcgf1 polycomb group ring finger 1
			stat5.1 signal transducer and activator of transcription 5.1
			zhx3 zinc fingers and homeoboxes 3
			pknox2 pbx/knotted 1 homeobox 2
			psmd3 proteasome (prosome, macropain) 26S subunit, non-ATPase, 3
			srfl serum response factor like
			crsp8 cofactor required for Sp1 transcriptional activation, subunit 8
			bmi1b B lymphoma Mo-MLV insertion region 1b
			zgc:85851 zgc:85851
			rcor2 REST corepressor 2
			tbpl1 TBP-like 1
			irf10 interferon regulatory factor 10
			foxd1l forkhead box D1 like
			mycl1a v-myc myelocytomatosis viral oncogene homolog 1, lung carcinoma derived (avian) a
			mafg2 v-maf musculoaponeurotic fibrosarcoma oncogene homolog g (avian), 2
			zgc:77407 zgc:77407
			e2f4 E2F transcription factor 4
			med25 mediator of RNA polymerase II transcription, subunit 25 homolog (yeast)
			creb3l3l cAMP responsive element binding protein 3-like 3 like
			puf60b poly-U binding splicing factor b
			litaf lipopolysaccharide-induced TNF factor
			zgc:77060 zgc:77060
			zgc:92183 zgc:92183
			zgc:92448 zgc:92448
			zgc:91944 zgc:91944
			zgc:100869 zgc:100869
			med23 mediator complex subunit 23
			eif4e3 eukaryotic translation initiation factor 4E family member 3
			zgc:92354 zgc:92354
			zgc:103633 zgc:103633
			rfx2 regulatory factor X, 2 (influences HLA class II expression)
			eng1b engrailed 1b
			osr2 odd-skipped related 2 (Drosophila)
			eed embryonic ectoderm development
			her13 hairy-related 13
			zgc:152779 zgc:152779
			atf4b2 activating transcription factor 4b2
			si:ch211-199m3.9 si:ch211-199m3.9
			zgc:158347 zgc:158347
			bhlhb3l basic helix-loop-helix domain containing, class B, 3 like
			nab1a NGFI-A binding protein 1a (EGR1 binding protein 1)
			wu:fk11d03 wu:fk11d03
			ebf3 early B-cell factor 3
			irx5a iroquois homeobox protein 5
			bsx brain specific homeobox
			hoxc9a homeo box C9a
			hoxb5b homeo box B5b
			pbx1a pre-B-cell leukemia transcription factor 1a
			lbx2 ladybird homeobox homolog 2 (Drosophila)
			six4.1 sine oculis homeobox homolog 4.1
			zgc:153924 zgc:153924
			zgc:153948 zgc:153948
			zgc:158458 zgc:158458
			mkxa mohawk homeobox a
			zgc:64137 zgc:64137
			nkx2.1b NK2 homeobox 1b
			six2.1 sine oculis homeobox homolog 2.1
0.0071	5	15	[GO:0006099] tricarboxylic acid cycle
			cs citrate synthase
			aco2 aconitase 2, mitochondrial
			mdh1a malate dehydrogenase 1a, NAD (soluble)
			zgc:64133 zgc:64133
			sdhda succinate dehydrogenase complex, subunit D, integral membrane protein a
0.00786	18	112	[GO:0006325] chromatin organization
			znf703 zinc finger protein 703
			bmi1 B lymphoma Mo-MLV insertion region 1
			zgc:65861 zgc:65861
			h1fx H1 histone family, member X
			cbx1a chromobox homolog 1a (HP1 beta homolog Drosophila)
			rnf168 ring finger protein 168
			nap1l1 nucleosome assembly protein 1, like 1
			hist2h2l histone 2, H2, like
			bmi1b B lymphoma Mo-MLV insertion region 1b
			cbx1b chromobox homolog 1b (HP1 beta homolog Drosophila)
			zgc:100869 zgc:100869
			zgc:162345 zgc:162345
			zgc:110292 zgc:110292
			zgc:110380 zgc:110380
			eed embryonic ectoderm development
			zgc:158274 zgc:158274
			si:ch211-239d11.1 si:ch211-239d11.1
			cbx4 chromobox homolog 4 (Pc class homolog, Drosophila)
0.0095	6	22	[GO:0042127] regulation of cell proliferation
			fgfr4 fibroblast growth factor receptor 4
			tcf7l1b transcription factor 7-like 1b (T-cell specific, HMG-box)
			bmp4 bone morphogenetic protein 4
			igfbp1a insulin-like growth factor binding protein 1a
			ptenb phosphatase and tensin homolog B (mutated in multiple advanced cancers 1)
			fgfr3 fibroblast growth factor receptor 3
0.00953	21	140	[GO:0043933] macromolecular complex subunit organization
			acvr1l activin A receptor, type I like
			zgc:65861 zgc:65861
			h1fx H1 histone family, member X
			gtf2b general transcription factor IIB
			gtf2f1 general transcription factor IIF, polypeptide 1
			arpc2 actin related protein 2/3 complex, subunit 2
			nap1l1 nucleosome assembly protein 1, like 1
			tuba1 tubulin, alpha 1
			hist2h2l histone 2, H2, like
			tbpl1 TBP-like 1
			actr3 ARP3 actin-related protein 3 homolog (yeast)
			zgc:55461 zgc:55461
			tuba8l3 tubulin, alpha 8 like 3
			picalml phosphatidylinositol binding clathrin assembly protein, like
			zgc:113104 zgc:113104
			zgc:110292 zgc:110292
			zgc:110380 zgc:110380
			zgc:158274 zgc:158274
			sart3 squamous cell carcinoma antigen recognised by T cells 3
			atpaf2 ATP synthase mitochondrial F1 complex assembly factor 2
			zgc:154100 zgc:154100
0.0096	5	16	[GO:0001754] eye photoreceptor cell differentiation
			cdh4 cadherin 4, retinal
			med24 mediator complex subunit 24
			crsp8 cofactor required for Sp1 transcriptional activation, subunit 8
			dctn2 dynactin 2 (p50)
			ift57 intraflagellar transport protein 57
0.0096	5	16	[GO:0006084] acetyl-CoA metabolic process
			cs citrate synthase
			aco2 aconitase 2, mitochondrial
			mdh1a malate dehydrogenase 1a, NAD (soluble)
			zgc:64133 zgc:64133
			sdhda succinate dehydrogenase complex, subunit D, integral membrane protein a
0.0096	5	16	[GO:0009109] coenzyme catabolic process
			cs citrate synthase
			aco2 aconitase 2, mitochondrial
			mdh1a malate dehydrogenase 1a, NAD (soluble)
			zgc:64133 zgc:64133
			sdhda succinate dehydrogenase complex, subunit D, integral membrane protein a

## Sheet: ZF4_H3K4me3_And_ZF4_H3K27me3_Ab
Enriched GO terms with gene list among non-expressed genes marked by H3K4/K27me3
N = 1074	(total number of non-expressed H3K4/K27me3 genes)
Pvalue	Count	Size	Term
7.61e-26	335	2263	[GO:0065007] biological regulation
			si:ch211-250m6.1 si:ch211-250m6.1
			olig1 oligodendrocyte lineage transcription factor 1
			nr0b1 nuclear receptor subfamily 0, group B, member 1
			htr1aa 5-hydroxytryptamine (serotonin) receptor 1A a
			zgc:172112 zgc:172112
			stmn2b stathmin-like 2b
			si:dkey-257i7.3 si:dkey-257i7.3
			si:dkey-39n1.2 si:dkey-39n1.2
			ptger4b prostaglandin E receptor 4 (subtype EP4) b
			hoxd12a homeo box D12a
			prkcba protein kinase C, beta a
			nog5 noggin 5
			rps6ka3b ribosomal protein S6 kinase, polypeptide 3b
			taar65 trace amine associated receptor 65
			scxa scleraxis homolog A (mouse)
			zgc:162188 zgc:162188
			zgc:162213 zgc:162213
			zgc:162612 zgc:162612
			htr5a 5-hydroxytryptamine (serotonin) receptor 5A
			zgc:173915 zgc:173915
			zgc:171494 zgc:171494
			zgc:172124 zgc:172124
			or125-6 odorant receptor, family E, subfamily 125, member 6
			or126-3 odorant receptor, family E, subfamily 126, member 3
			or125-3 odorant receptor, family E, subfamily 125, member 3
			or125-2 odorant receptor, family E, subfamily 125, member 2
			or125-1 odorant receptor, family E, subfamily 125, member 1
			or125-7 odorant receptor, family E, subfamily 125, member 7
			chat choline acetyltransferase
			atoh2a atonal homolog 2a
			sim2 single-minded homolog 2 (Drosophila)
			maf v-maf musculoaponeurotic fibrosarcoma (avian) oncogene homolog
			mitfb microphthalmia-associated transcription factor b
			cxcr4a chemokine (C-X-C motif) receptor 4a
			cebpa CCAAT/enhancer binding protein (C/EBP), alpha
			gbx1 gastrulation brain homeobox 1
			gbx2 gastrulation brain homeo box 2
			trh1 trh1 protein
			adra2b adrenergic, alpha-2B-, receptor
			adra2c adrenergic, alpha-2C-, receptor
			adra2db adrenergic, alpha-2D-, receptor b
			tlx1 T-cell leukemia, homeobox 1
			tlx3b T-cell leukemia, homeobox 3b
			drd3 dopamine receptor D3
			drd2a dopamine receptor D2a
			mc5rb melanocortin 5b receptor
			sox19a SRY-box containing gene 19a
			foxa2 forkhead box A2
			odz4 odd Oz/ten-m homolog 4
			neurod neurogenic differentiation
			twist3 twist3
			ptc1 patched 1
			nog2 noggin 2
			egr2b early growth response 2b
			eng2b engrailed 2b
			eng1a engrailed 1a
			shha sonic hedgehog a
			her3 hairy-related 3
			rho rhodopsin
			atoh1a atonal homolog 1a
			otpb orthopedia homolog b
			hoxa2b homeo box A2b
			hoxd4a homeo box D4a
			hoxb8a homeo box B8a
			hoxb9a homeo box B9a
			hoxc6a homeo box C6a
			hoxd9a homeo box D9a
			fzd8c frizzled homolog 8c
			cyp26a1 cytochrome P450, subfamily XXVIA, polypeptide 1
			hoxa11b homeo box A11b
			pou3f3a POU class 3 homeobox 3a
			hoxa10b homeo box A10b
			dbx1a developing brain homeobox 1a
			pou3f2 POU class 3 homeobox 2
			pou3f1 POU class 3 homeobox 1
			hoxc11a homeo box C11a
			hoxd10a homeo box D10a
			hoxd13a homeo box D13a
			or104-2 odorant receptor, family C, subfamily 104, member 2
			pax2a paired box gene 2a
			nr2f5 nuclear receptor subfamily 2, group F, member 5
			lhx3 LIM homeobox 3
			lhx1a LIM homeobox 1a
			lhx5 LIM homeobox 5
			ascl1a achaete-scute complex-like 1a (Drosophila)
			ascl1b achaete-scute complex-like 1b (Drosophila)
			evx2 even-skipped homeobox 2
			gata5 GATA-binding protein 5
			evx1 even-skipped homeobox 1
			otx2 orthodenticle homolog 2
			oprd1a opioid receptor, delta 1a
			cmyb transcription factor cmyb
			msxe muscle segment homeobox E
			pax3a paired box gene 3a
			pou4f3 POU domain, class 4, transcription factor 3
			foxb1.2 forkhead box B1.2
			sox21a SRY-box containing gene 21a
			foxd3 forkhead box D3
			fgf3 fibroblast growth factor 3
			dlx1a distal-less homeobox gene 1a
			dlx2a distal-less homeobox gene 2a
			dlx6a distal-less homeobox gene 6a
			gap43 growth associated protein 43
			fli1a friend leukemia integration 1a
			pth1ra parathyroid hormone 1 receptor a
			mtnr1aa melatonin receptor 1A a
			mtnr1ba melatonin receptor type 1B a
			prox1 prospero-related homeobox gene 1
			nkx2.7 NK2 transcription factor related 7
			nr5a2 nuclear receptor subfamily 5, group A, member 2
			tal1 T-cell acute lymphocytic leukemia 1
			robo3 roundabout homolog 3
			rock2b rho-associated, coiled-coil containing protein kinase 2b
			id2b inhibitor of DNA binding 2, dominant negative helix-loop-helix protein, b
			nppa natriuretic peptide precursor A
			racgap1 Rac GTPase-activating protein 1
			olig4 oligodendrocyte transcription factor 4
			sp8b sp8 transcription factor b
			olig2 oligodendrocyte lineage transcription factor 2
			hhip hedgehog interacting protein
			hlx1 H2.0-like homeo box 1 (Drosophila)
			diras1 DIRAS family, GTP-binding RAS-like 1
			mknk2a MAP kinase-interacting serine/threonine kinase 2a
			oprd1b opioid receptor, delta 1b
			opn4l opsin 4, like
			chrm2a cholinergic receptor, muscarinic 2a
			fgfr2 fibroblast growth factor receptor 2
			mc1r melanocortin 1 receptor
			nrarpb notch-regulated ankyrin repeat protein b
			foxi1 forkhead box I1
			fgf24 fibroblast growth factor 24
			tmtops teleost multiple tissue opsin
			oprk1 opioid receptor, kappa 1
			ved ventrally expressed dharma/bozozok antagonist
			tbx1 T-box 1
			paqr8 progestin and adipoQ receptor family member VIII
			paqr7b progestin and adipoQ receptor family member VII, b
			pr2y4l pyrimidinergic receptor P2Y, G-protein coupled, 4-like
			htr5al 5-hydroxytryptamine (serotonin) receptor 5A like
			ptf1a pancreas specific transcription factor, 1a
			arf3b ADP-ribosylation factor 3b
			birc5a baculoviral IAP repeat-containing 5a
			vax2 ventral anterior homeobox 2
			vax1 ventral anterior homeobox 1
			gad1 glutamate decarboxylase 1
			sox2 SRY-box containing gene 2
			emx1 empty spiracles homeobox 1
			fli1b friend leukemia integration 1b
			foxi2 forkhead box I2
			ca2 carbonic anhydrase II
			nr2f1b nuclear receptor subfamily 2, group F, member 1b
			bhlhe22 basic helix-loop-helix family, member e22
			atp2a2a ATPase, Ca++ transporting, cardiac muscle, slow twitch 2a
			foxl1 forkhead box L1
			irx2a iroquois homeobox protein 2, a
			shox2 short stature homeobox 2
			pik3cd phosphoinositide-3-kinase, catalytic, delta polypeptide
			pou4f2 POU domain, class 4, transcription factor 2
			oprl1 opiate receptor-like 1
			nhlh2 nescient helix loop helix 2
			pitx3 paired-like homeodomain transcription factor 3
			irx1a iroquois homeobox protein 1, a
			zic5 zic family member 5 (odd-paired homolog, Drosophila)
			tlr1 toll-like receptor 1
			tlr9 toll-like receptor 9
			cnr1 cannabinoid receptor 1
			helt hey-like transcription factor
			phox2a paired-like homeobox 2a
			kcnh2 potassium voltage-gated channel, subfamily H (eag-related), member 2
			rps29 ribosomal protein S29
			hlxb9la homeo box HB9 like a
			sox21b SRY-box containing gene 21 b
			zgc:73061 zgc:73061
			nkx1.2lb NK1 transcription factor related 2-like,b
			zfpm1 zinc finger protein, multitype 1
			zgc:162905 zgc:162905
			fgf17 fibroblast growth factor 17
			gng7 guanine nucleotide binding protein (G protein), gamma 7
			nr4a2b nuclear receptor subfamily 4, group A, member 2b
			zgc:92666 zgc:92666
			sox1a SRY-box containing gene 1a
			ppp1r1c protein phosphatase 1, regulatory (inhibitor) subunit 1C
			rgs7 regulator of G-protein signalling 7
			gata2b GATA-binding protein 2b
			stac3 SH3 and cysteine rich domain 3
			ralba v-ral simian leukemia viral oncogene homolog Ba (ras related)
			lhx6 LIM homeobox 6
			gpr34l G protein-coupled receptor 34 like
			hoxc8a homeo box C8a
			dmrta2 doublesex and mab-3 related transcription factor like family A2
			nkx2.2b NK2 transcription factor related 2b
			atoh1b atonal homolog 1b
			tfap2c transcription factor AP-2 gamma (activating enhancer binding protein 2 gamma)
			erg v-ets erythroblastosis virus E26 oncogene like (avian)
			foxj1b forkhead box J1b
			unc5b unc-5 homolog B (C. elegans)
			arl6 ADP-ribosylation factor-like 6
			angptl2 angiopoietin-like 2
			drd4a dopamine receptor D4a
			drd4b dopamine receptor D4b
			scube2 signal peptide, CUB domain, EGF-like 2
			vipr1 vasoactive intestinal peptide receptor 1
			ghrhr growth hormone releasing hormone receptor
			zgc:112018 zgc:112018
			phox2b paired-like homeobox 2b
			angptl1 angiopoietin-like 1
			zgc:110124 zgc:110124
			tfap2b transcription factor AP-2 beta
			stmn1b stathmin 1b
			palm paralemmin
			rgr retinal G protein coupled receptor
			tas2r200.2 taste receptor, type 2, member 200.2
			cyr61 cysteine-rich, angiogenic inducer, 61
			slc8a1a solute carrier family 8 (sodium/calcium exchanger), member 1a
			st8sia3 ST8 alpha-N-acetyl-neuraminide alpha-2,8-sialyltransferase 3
			rasgrf2 Ras protein-specific guanine nucleotide-releasing factor 2
			zgc:109913 zgc:109913
			six6b sine oculis-related homeobox 6b
			uncx4.1 Unc4.1 homeobox (C. elegans)
			chrm5a cholinergic receptor, muscarinic 5a
			cyp26c1 cytochrome P450, family 26, subfamily C, polypeptide 1
			zgc:109930 zgc:109930
			nrl neural retina leucine zipper
			lmx1b.1 LIM homeobox transcription factor 1, beta 1
			lmx1b.2 LIM homeobox transcription factor 1, beta 2
			plcd1a phospholipase C, delta 1a
			grm1a glutamate receptor, metabotropic 1a
			hmx2 H6 family homeobox 2
			etv2 ets variant gene 2
			si:ch211-125a15.2 si:ch211-125a15.2
			kcnh5a potassium voltage-gated channel, subfamily H (eag-related), member 5a
			crfb8 cytokine receptor family member b8
			sox14 SRY-box containing gene 14
			tcf21 transcription factor 21
			si:ch211-66i11.1 si:ch211-66i11.1
			si:dkey-30c15.13 si:dkey-30c15.13
			fezf1 FEZ family zinc finger 1
			si:dkey-61p9.3 si:dkey-61p9.3
			fgf20a fibroblast growth factor 20a
			socs5b suppressor of cytokine signaling 5b
			bhlhe23 basic helix-loop-helix family, member e23
			esrp1 epithelial splicing regulatory protein 1
			drgx dorsal root ganglia homeobox
			kcnh1 potassium voltage-gated channel, subfamily H (eag-related), member 1
			valopb vertebrate ancient long opsin b
			gsx2 GS homeobox 2
			hcrtr2 hypocretin (orexin) receptor 2
			plcg2 phospholipase C, gamma 2
			hrh3 histamine receptor H3
			opn3 opsin 3 (encephalopsin, panopsin)
			aplnra apelin receptor a
			socs2 suppressor of cytokine signaling 2
			zgc:171531 zgc:171531
			radil Rap GTPase interactor
			ptger4a prostaglandin E receptor 4 (subtype EP4) a
			sipa1l1 signal-induced proliferation-associated 1 like 1
			hoxc12a homeo box C12a
			rgs6 regulator of G-protein signalling 6
			sox1b SRY-box containing gene 1b
			dll4 delta-like 4 (Drosophila)
			zgc:158781 zgc:158781
			slc9a5 solute carrier family 9 (sodium/hydrogen exchanger), member 5
			zgc:162171 zgc:162171
			zgc:114118 zgc:114118
			grk7a G-protein-coupled receptor kinase 7a
			olig3 oligodendrocyte transcription factor 3
			zgc:114196 zgc:114196
			zgc:152698 zgc:152698
			plxna3 plexin A3
			zgc:123246 zgc:123246
			si:dkey-3n7.3 si:dkey-3n7.3
			plcd3a phospholipase C, delta 3a
			hoxa13a homeo box A13a
			si:dkey-90n12.3 si:dkey-90n12.3
			rfx3 regulatory factor X, 3 (influences HLA class II expression)
			foxg1c forkhead box G1c
			si:dkeyp-35f11.3 si:dkeyp-35f11.3
			zgc:158291 zgc:158291
			tbx18 T-box 18
			tbx20 T-box 20
			hey1 hairy/enhancer-of-split related with YRPW motif 1
			fzd9 frizzled homolog 9
			hoxb7a homeo box B7a
			hoxc6b homeo box C6b
			hoxc1a homeo box C1a
			hoxa9a homeo box A9a
			hoxa9b homeo box A9b
			pou4f1 POU domain, class 4, transcription factor 1
			hoxc13a homeo box C13a
			hoxc12b homeo box C12b
			hoxc13b homeo box C13b
			fzd8b frizzled homolog 8b
			fgd faciogenital dysplasia
			gata6 GATA-binding protein 6
			zic2a zic family member 2 (odd-paired homolog, Drosophila), a
			mxtx2 mix-type homeobox gene 2
			nkx2.1a NK2 homeobox 1a
			runx3 runt-related transcription factor 3
			her7 hairy and enhancer of split related-7
			slc40a1 solute carrier family 40 (iron-regulated transporter), member 1
			fezf2 FEZ family zinc finger 2
			pax2b paired box gene 2b
			eomesa eomesodermin homolog a
			vox ventral homeobox
			sox19b SRY-box containing gene 19b
			oprm1 opioid receptor, mu 1
			zgc:123214 zgc:123214
			zgc:136878 zgc:136878
			pitx1 paired-like homeodomain transcription factor 1
			irf1 interferon regulatory factor 1
			foxl2 forkhead box L2
			npas4 neuronal PAS domain protein 4
			hes2.2 hairy and enhancer of split 2.2
			hmx4 H6 family homeobox 4
			ms4a17a.16 membrane-spanning 4-domains, subfamily A, member 17A.16
			pmaip1 phorbol-12-myristate-13-acetate-induced protein 1
			zgc:153027 zgc:153027
			runx1t1 runt-related transcription factor 1; translocated to, 1 (cyclin D-related)
			zgc:136531 zgc:136531
			lhx2 LIM homeobox 2
			gpr39 G protein-coupled receptor 39
			zgc:171574 zgc:171574
			spred2 sprouty-related, EVH1 domain containing 2
			ghrhrl growth hormone releasing hormone receptor, like
			foxc1b forkhead box C1b
			igfbp1b insulin-like growth factor binding protein 1b
			igfbp2a insulin-like growth factor binding protein 2a
			si:ch211-119b12.2 si:ch211-119b12.2
			si:ch211-119b12.1 si:ch211-119b12.1
			si:ch211-199g17.3 si:ch211-199g17.3
			hmx1 H6 homeo box 1
			si:ch211-119o8.5 si:ch211-119o8.5
			igfbp2b insulin-like growth factor binding protein 2b
			esama endothelial cell adhesion molecule a
			crx cone-rod homeobox
4.98e-24	180	953	[GO:0009889] regulation of biosynthetic process
			olig1 oligodendrocyte lineage transcription factor 1
			nr0b1 nuclear receptor subfamily 0, group B, member 1
			hoxd12a homeo box D12a
			scxa scleraxis homolog A (mouse)
			zgc:162612 zgc:162612
			zgc:171494 zgc:171494
			atoh2a atonal homolog 2a
			sim2 single-minded homolog 2 (Drosophila)
			maf v-maf musculoaponeurotic fibrosarcoma (avian) oncogene homolog
			mitfb microphthalmia-associated transcription factor b
			cebpa CCAAT/enhancer binding protein (C/EBP), alpha
			gbx1 gastrulation brain homeobox 1
			gbx2 gastrulation brain homeo box 2
			trh1 trh1 protein
			adra2b adrenergic, alpha-2B-, receptor
			adra2c adrenergic, alpha-2C-, receptor
			adra2db adrenergic, alpha-2D-, receptor b
			tlx1 T-cell leukemia, homeobox 1
			tlx3b T-cell leukemia, homeobox 3b
			sox19a SRY-box containing gene 19a
			foxa2 forkhead box A2
			neurod neurogenic differentiation
			twist3 twist3
			egr2b early growth response 2b
			eng2b engrailed 2b
			eng1a engrailed 1a
			her3 hairy-related 3
			atoh1a atonal homolog 1a
			otpb orthopedia homolog b
			hoxa2b homeo box A2b
			hoxd4a homeo box D4a
			hoxb8a homeo box B8a
			hoxb9a homeo box B9a
			hoxc6a homeo box C6a
			hoxd9a homeo box D9a
			hoxa11b homeo box A11b
			pou3f3a POU class 3 homeobox 3a
			hoxa10b homeo box A10b
			dbx1a developing brain homeobox 1a
			pou3f2 POU class 3 homeobox 2
			pou3f1 POU class 3 homeobox 1
			hoxc11a homeo box C11a
			hoxd10a homeo box D10a
			hoxd13a homeo box D13a
			pax2a paired box gene 2a
			nr2f5 nuclear receptor subfamily 2, group F, member 5
			lhx3 LIM homeobox 3
			lhx1a LIM homeobox 1a
			lhx5 LIM homeobox 5
			ascl1a achaete-scute complex-like 1a (Drosophila)
			ascl1b achaete-scute complex-like 1b (Drosophila)
			evx2 even-skipped homeobox 2
			gata5 GATA-binding protein 5
			evx1 even-skipped homeobox 1
			otx2 orthodenticle homolog 2
			cmyb transcription factor cmyb
			msxe muscle segment homeobox E
			pax3a paired box gene 3a
			pou4f3 POU domain, class 4, transcription factor 3
			foxb1.2 forkhead box B1.2
			sox21a SRY-box containing gene 21a
			foxd3 forkhead box D3
			dlx1a distal-less homeobox gene 1a
			dlx2a distal-less homeobox gene 2a
			dlx6a distal-less homeobox gene 6a
			fli1a friend leukemia integration 1a
			prox1 prospero-related homeobox gene 1
			nkx2.7 NK2 transcription factor related 7
			nr5a2 nuclear receptor subfamily 5, group A, member 2
			tal1 T-cell acute lymphocytic leukemia 1
			id2b inhibitor of DNA binding 2, dominant negative helix-loop-helix protein, b
			olig4 oligodendrocyte transcription factor 4
			olig2 oligodendrocyte lineage transcription factor 2
			hlx1 H2.0-like homeo box 1 (Drosophila)
			mknk2a MAP kinase-interacting serine/threonine kinase 2a
			nrarpb notch-regulated ankyrin repeat protein b
			foxi1 forkhead box I1
			ved ventrally expressed dharma/bozozok antagonist
			tbx1 T-box 1
			paqr7b progestin and adipoQ receptor family member VII, b
			ptf1a pancreas specific transcription factor, 1a
			vax2 ventral anterior homeobox 2
			vax1 ventral anterior homeobox 1
			sox2 SRY-box containing gene 2
			emx1 empty spiracles homeobox 1
			fli1b friend leukemia integration 1b
			foxi2 forkhead box I2
			nr2f1b nuclear receptor subfamily 2, group F, member 1b
			bhlhe22 basic helix-loop-helix family, member e22
			foxl1 forkhead box L1
			irx2a iroquois homeobox protein 2, a
			shox2 short stature homeobox 2
			pou4f2 POU domain, class 4, transcription factor 2
			nhlh2 nescient helix loop helix 2
			pitx3 paired-like homeodomain transcription factor 3
			irx1a iroquois homeobox protein 1, a
			helt hey-like transcription factor
			phox2a paired-like homeobox 2a
			kcnh2 potassium voltage-gated channel, subfamily H (eag-related), member 2
			hlxb9la homeo box HB9 like a
			sox21b SRY-box containing gene 21 b
			nkx1.2lb NK1 transcription factor related 2-like,b
			zfpm1 zinc finger protein, multitype 1
			zgc:162905 zgc:162905
			nr4a2b nuclear receptor subfamily 4, group A, member 2b
			sox1a SRY-box containing gene 1a
			gata2b GATA-binding protein 2b
			lhx6 LIM homeobox 6
			hoxc8a homeo box C8a
			dmrta2 doublesex and mab-3 related transcription factor like family A2
			nkx2.2b NK2 transcription factor related 2b
			atoh1b atonal homolog 1b
			tfap2c transcription factor AP-2 gamma (activating enhancer binding protein 2 gamma)
			erg v-ets erythroblastosis virus E26 oncogene like (avian)
			foxj1b forkhead box J1b
			phox2b paired-like homeobox 2b
			tfap2b transcription factor AP-2 beta
			six6b sine oculis-related homeobox 6b
			uncx4.1 Unc4.1 homeobox (C. elegans)
			nrl neural retina leucine zipper
			lmx1b.1 LIM homeobox transcription factor 1, beta 1
			lmx1b.2 LIM homeobox transcription factor 1, beta 2
			hmx2 H6 family homeobox 2
			etv2 ets variant gene 2
			kcnh5a potassium voltage-gated channel, subfamily H (eag-related), member 5a
			sox14 SRY-box containing gene 14
			tcf21 transcription factor 21
			fezf1 FEZ family zinc finger 1
			bhlhe23 basic helix-loop-helix family, member e23
			drgx dorsal root ganglia homeobox
			kcnh1 potassium voltage-gated channel, subfamily H (eag-related), member 1
			gsx2 GS homeobox 2
			zgc:171531 zgc:171531
			hoxc12a homeo box C12a
			sox1b SRY-box containing gene 1b
			zgc:158781 zgc:158781
			olig3 oligodendrocyte transcription factor 3
			zgc:114196 zgc:114196
			hoxa13a homeo box A13a
			rfx3 regulatory factor X, 3 (influences HLA class II expression)
			foxg1c forkhead box G1c
			si:dkeyp-35f11.3 si:dkeyp-35f11.3
			zgc:158291 zgc:158291
			tbx18 T-box 18
			tbx20 T-box 20
			hey1 hairy/enhancer-of-split related with YRPW motif 1
			hoxb7a homeo box B7a
			hoxc6b homeo box C6b
			hoxc1a homeo box C1a
			hoxa9a homeo box A9a
			hoxa9b homeo box A9b
			pou4f1 POU domain, class 4, transcription factor 1
			hoxc13a homeo box C13a
			hoxc12b homeo box C12b
			hoxc13b homeo box C13b
			gata6 GATA-binding protein 6
			mxtx2 mix-type homeobox gene 2
			nkx2.1a NK2 homeobox 1a
			runx3 runt-related transcription factor 3
			her7 hairy and enhancer of split related-7
			fezf2 FEZ family zinc finger 2
			pax2b paired box gene 2b
			eomesa eomesodermin homolog a
			vox ventral homeobox
			sox19b SRY-box containing gene 19b
			zgc:123214 zgc:123214
			zgc:136878 zgc:136878
			pitx1 paired-like homeodomain transcription factor 1
			irf1 interferon regulatory factor 1
			foxl2 forkhead box L2
			npas4 neuronal PAS domain protein 4
			hes2.2 hairy and enhancer of split 2.2
			hmx4 H6 family homeobox 4
			runx1t1 runt-related transcription factor 1; translocated to, 1 (cyclin D-related)
			zgc:136531 zgc:136531
			lhx2 LIM homeobox 2
			foxc1b forkhead box C1b
			igfbp2a insulin-like growth factor binding protein 2a
			hmx1 H6 homeo box 1
			crx cone-rod homeobox
8.54e-22	160	865	[GO:0007275] multicellular organismal development
			hoxd12a homeo box D12a
			loxl5b lysyl oxidase-like 5b
			vwc2l von Willebrand factor C domain-containing protein 2-like
			atoh2a atonal homolog 2a
			atp1b2b ATPase, Na+/K+ transporting, beta 2b polypeptide
			cxcr4a chemokine (C-X-C motif) receptor 4a
			cebpa CCAAT/enhancer binding protein (C/EBP), alpha
			adcyap1a adenylate cyclase activating polypeptide 1a
			sox19a SRY-box containing gene 19a
			zic1 zic family member 1 (odd-paired homolog, Drosophila)
			wnt4a wingless-type MMTV integration site family, member 4a
			foxa2 forkhead box A2
			neurod neurogenic differentiation
			ikzf1 IKAROS family zinc finger 1 (Ikaros)
			nog2 noggin 2
			egr2b early growth response 2b
			ntn1b netrin 1b
			eng1a engrailed 1a
			sema3aa semaphorin 3aa
			her3 hairy-related 3
			atoh1a atonal homolog 1a
			otpb orthopedia homolog b
			hoxa2b homeo box A2b
			hoxd4a homeo box D4a
			hoxb8a homeo box B8a
			hoxb9a homeo box B9a
			hoxc6a homeo box C6a
			hoxd9a homeo box D9a
			fzd8c frizzled homolog 8c
			hoxa11b homeo box A11b
			pou3f3a POU class 3 homeobox 3a
			hoxa10b homeo box A10b
			dbx1a developing brain homeobox 1a
			pou3f2 POU class 3 homeobox 2
			pou3f1 POU class 3 homeobox 1
			hoxc11a homeo box C11a
			hoxd10a homeo box D10a
			hoxd13a homeo box D13a
			shhb sonic hedgehog b
			lhx1a LIM homeobox 1a
			lhx5 LIM homeobox 5
			ascl1a achaete-scute complex-like 1a (Drosophila)
			ascl1b achaete-scute complex-like 1b (Drosophila)
			gata5 GATA-binding protein 5
			msxe muscle segment homeobox E
			pax3a paired box gene 3a
			pou4f3 POU domain, class 4, transcription factor 3
			foxd3 forkhead box D3
			dlx1a distal-less homeobox gene 1a
			dlx2a distal-less homeobox gene 2a
			ldb1b LIM-domain binding factor 1b
			dlx6a distal-less homeobox gene 6a
			gap43 growth associated protein 43
			fli1a friend leukemia integration 1a
			prox1 prospero-related homeobox gene 1
			nkx2.7 NK2 transcription factor related 7
			tal1 T-cell acute lymphocytic leukemia 1
			otop1 otopetrin 1
			col4a5 collagen, type IV, alpha 5 (Alport syndrome)
			olig4 oligodendrocyte transcription factor 4
			olig2 oligodendrocyte lineage transcription factor 2
			adcyap1b adenylate cyclase activating polypeptide 1b
			mylipa myosin regulatory light chain interacting protein a
			rps3 ribosomal protein S3
			sp5 Sp5 transcription factor
			nrarpb notch-regulated ankyrin repeat protein b
			foxi1 forkhead box I1
			tbx1 T-box 1
			paqr7b progestin and adipoQ receptor family member VII, b
			ptf1a pancreas specific transcription factor, 1a
			birc5a baculoviral IAP repeat-containing 5a
			vax2 ventral anterior homeobox 2
			vax1 ventral anterior homeobox 1
			sox2 SRY-box containing gene 2
			emx1 empty spiracles homeobox 1
			fli1b friend leukemia integration 1b
			kcnip3 Kv channel interacting protein 3, calsenilin
			atp2a2a ATPase, Ca++ transporting, cardiac muscle, slow twitch 2a
			shox2 short stature homeobox 2
			pou4f2 POU domain, class 4, transcription factor 2
			pitx3 paired-like homeodomain transcription factor 3
			zic5 zic family member 5 (odd-paired homolog, Drosophila)
			cnr1 cannabinoid receptor 1
			phox2a paired-like homeobox 2a
			rps29 ribosomal protein S29
			zfpm1 zinc finger protein, multitype 1
			ccm2 cerebral cavernous malformation 2
			nr4a2b nuclear receptor subfamily 4, group A, member 2b
			sox1a SRY-box containing gene 1a
			rpl35a ribosomal protein L35a
			olfm1a olfactomedin 1a
			nkx2.2b NK2 transcription factor related 2b
			atoh1b atonal homolog 1b
			tfap2c transcription factor AP-2 gamma (activating enhancer binding protein 2 gamma)
			erg v-ets erythroblastosis virus E26 oncogene like (avian)
			ppih peptidylprolyl isomerase H (cyclophilin H)
			spata18 spermatogenesis associated 18
			angptl2 angiopoietin-like 2
			pcdh15b protocadherin 15b
			phox2b paired-like homeobox 2b
			angptl1 angiopoietin-like 1
			ptges prostaglandin E synthase
			cdk5r2a cyclin-dependent kinase 5, regulatory subunit 2a (p39)
			tfap2b transcription factor AP-2 beta
			st8sia3 ST8 alpha-N-acetyl-neuraminide alpha-2,8-sialyltransferase 3
			uncx4.1 Unc4.1 homeobox (C. elegans)
			cyp26c1 cytochrome P450, family 26, subfamily C, polypeptide 1
			etv2 ets variant gene 2
			wnt2bb wingless-type MMTV integration site family, member 2Bb
			sox14 SRY-box containing gene 14
			fezf1 FEZ family zinc finger 1
			col27a1b collagen, type XXVII, alpha 1b
			drgx dorsal root ganglia homeobox
			aplnra apelin receptor a
			radil Rap GTPase interactor
			ptger4a prostaglandin E receptor 4 (subtype EP4) a
			col2a1a collagen type II, alpha-1a
			sox1b SRY-box containing gene 1b
			prtga protogenin homolog a (Gallus gallus)
			dll4 delta-like 4 (Drosophila)
			zgc:158781 zgc:158781
			plxna3 plexin A3
			dscam Down syndrome cell adhesion molecule
			hoxa13a homeo box A13a
			tbx20 T-box 20
			hey1 hairy/enhancer-of-split related with YRPW motif 1
			fzd9 frizzled homolog 9
			hoxb7a homeo box B7a
			hoxc6b homeo box C6b
			hoxc1a homeo box C1a
			hoxa9a homeo box A9a
			hoxa9b homeo box A9b
			hoxc12b homeo box C12b
			fzd8b frizzled homolog 8b
			gata6 GATA-binding protein 6
			mxtx2 mix-type homeobox gene 2
			nkx2.1a NK2 homeobox 1a
			runx3 runt-related transcription factor 3
			scn8aa sodium channel, voltage-gated, type VIII, alpha a
			slc40a1 solute carrier family 40 (iron-regulated transporter), member 1
			fezf2 FEZ family zinc finger 2
			pax2b paired box gene 2b
			zgc:113312 zgc:113312
			ihha Indian hedgehog homolog a
			dcn decorin
			sox19b SRY-box containing gene 19b
			pitx1 paired-like homeodomain transcription factor 1
			nkd1 naked cuticle homolog 1 (Drosophila)
			tagln transgelin
			zic4 zic family member 4
			lhx2 LIM homeobox 2
			zgc:171574 zgc:171574
			spred2 sprouty-related, EVH1 domain containing 2
			foxc1b forkhead box C1b
			gfra1b gdnf family receptor alpha 1b
			igfbp2a insulin-like growth factor binding protein 2a
			hmx1 H6 homeo box 1
			vwc2 von Willebrand factor C domain containing 2
			igfbp2b insulin-like growth factor binding protein 2b
			crx cone-rod homeobox
1.52e-21	135	652	[GO:0006355] regulation of transcription, DNA-dependent
			nr0b1 nuclear receptor subfamily 0, group B, member 1
			hoxd12a homeo box D12a
			zgc:162612 zgc:162612
			zgc:171494 zgc:171494
			sim2 single-minded homolog 2 (Drosophila)
			maf v-maf musculoaponeurotic fibrosarcoma (avian) oncogene homolog
			cebpa CCAAT/enhancer binding protein (C/EBP), alpha
			gbx1 gastrulation brain homeobox 1
			gbx2 gastrulation brain homeo box 2
			trh1 trh1 protein
			tlx1 T-cell leukemia, homeobox 1
			tlx3b T-cell leukemia, homeobox 3b
			foxa2 forkhead box A2
			eng2b engrailed 2b
			eng1a engrailed 1a
			her3 hairy-related 3
			otpb orthopedia homolog b
			hoxa2b homeo box A2b
			hoxd4a homeo box D4a
			hoxb8a homeo box B8a
			hoxb9a homeo box B9a
			hoxc6a homeo box C6a
			hoxd9a homeo box D9a
			hoxa11b homeo box A11b
			pou3f3a POU class 3 homeobox 3a
			hoxa10b homeo box A10b
			dbx1a developing brain homeobox 1a
			pou3f2 POU class 3 homeobox 2
			pou3f1 POU class 3 homeobox 1
			hoxc11a homeo box C11a
			hoxd10a homeo box D10a
			hoxd13a homeo box D13a
			nr2f5 nuclear receptor subfamily 2, group F, member 5
			lhx3 LIM homeobox 3
			lhx1a LIM homeobox 1a
			lhx5 LIM homeobox 5
			evx2 even-skipped homeobox 2
			gata5 GATA-binding protein 5
			evx1 even-skipped homeobox 1
			otx2 orthodenticle homolog 2
			msxe muscle segment homeobox E
			pax3a paired box gene 3a
			pou4f3 POU domain, class 4, transcription factor 3
			foxb1.2 forkhead box B1.2
			sox21a SRY-box containing gene 21a
			foxd3 forkhead box D3
			dlx1a distal-less homeobox gene 1a
			dlx2a distal-less homeobox gene 2a
			dlx6a distal-less homeobox gene 6a
			fli1a friend leukemia integration 1a
			nkx2.7 NK2 transcription factor related 7
			nr5a2 nuclear receptor subfamily 5, group A, member 2
			hlx1 H2.0-like homeo box 1 (Drosophila)
			foxi1 forkhead box I1
			ved ventrally expressed dharma/bozozok antagonist
			tbx1 T-box 1
			ptf1a pancreas specific transcription factor, 1a
			vax2 ventral anterior homeobox 2
			vax1 ventral anterior homeobox 1
			emx1 empty spiracles homeobox 1
			fli1b friend leukemia integration 1b
			foxi2 forkhead box I2
			nr2f1b nuclear receptor subfamily 2, group F, member 1b
			foxl1 forkhead box L1
			irx2a iroquois homeobox protein 2, a
			shox2 short stature homeobox 2
			pou4f2 POU domain, class 4, transcription factor 2
			pitx3 paired-like homeodomain transcription factor 3
			irx1a iroquois homeobox protein 1, a
			helt hey-like transcription factor
			phox2a paired-like homeobox 2a
			kcnh2 potassium voltage-gated channel, subfamily H (eag-related), member 2
			hlxb9la homeo box HB9 like a
			nkx1.2lb NK1 transcription factor related 2-like,b
			zgc:162905 zgc:162905
			nr4a2b nuclear receptor subfamily 4, group A, member 2b
			gata2b GATA-binding protein 2b
			lhx6 LIM homeobox 6
			hoxc8a homeo box C8a
			dmrta2 doublesex and mab-3 related transcription factor like family A2
			nkx2.2b NK2 transcription factor related 2b
			tfap2c transcription factor AP-2 gamma (activating enhancer binding protein 2 gamma)
			erg v-ets erythroblastosis virus E26 oncogene like (avian)
			foxj1b forkhead box J1b
			phox2b paired-like homeobox 2b
			tfap2b transcription factor AP-2 beta
			six6b sine oculis-related homeobox 6b
			uncx4.1 Unc4.1 homeobox (C. elegans)
			nrl neural retina leucine zipper
			lmx1b.1 LIM homeobox transcription factor 1, beta 1
			lmx1b.2 LIM homeobox transcription factor 1, beta 2
			hmx2 H6 family homeobox 2
			etv2 ets variant gene 2
			kcnh5a potassium voltage-gated channel, subfamily H (eag-related), member 5a
			drgx dorsal root ganglia homeobox
			kcnh1 potassium voltage-gated channel, subfamily H (eag-related), member 1
			gsx2 GS homeobox 2
			zgc:171531 zgc:171531
			hoxc12a homeo box C12a
			zgc:114196 zgc:114196
			hoxa13a homeo box A13a
			rfx3 regulatory factor X, 3 (influences HLA class II expression)
			foxg1c forkhead box G1c
			si:dkeyp-35f11.3 si:dkeyp-35f11.3
			zgc:158291 zgc:158291
			tbx18 T-box 18
			tbx20 T-box 20
			hey1 hairy/enhancer-of-split related with YRPW motif 1
			hoxb7a homeo box B7a
			hoxc6b homeo box C6b
			hoxc1a homeo box C1a
			hoxa9a homeo box A9a
			hoxa9b homeo box A9b
			pou4f1 POU domain, class 4, transcription factor 1
			hoxc13a homeo box C13a
			hoxc12b homeo box C12b
			hoxc13b homeo box C13b
			gata6 GATA-binding protein 6
			mxtx2 mix-type homeobox gene 2
			nkx2.1a NK2 homeobox 1a
			runx3 runt-related transcription factor 3
			her7 hairy and enhancer of split related-7
			eomesa eomesodermin homolog a
			vox ventral homeobox
			zgc:136878 zgc:136878
			pitx1 paired-like homeodomain transcription factor 1
			irf1 interferon regulatory factor 1
			foxl2 forkhead box L2
			hmx4 H6 family homeobox 4
			runx1t1 runt-related transcription factor 1; translocated to, 1 (cyclin D-related)
			zgc:136531 zgc:136531
			lhx2 LIM homeobox 2
			foxc1b forkhead box C1b
			hmx1 H6 homeo box 1
			crx cone-rod homeobox
3.64e-21	189	1162	[GO:0050794] regulation of cellular process
			si:ch211-250m6.1 si:ch211-250m6.1
			olig1 oligodendrocyte lineage transcription factor 1
			nr0b1 nuclear receptor subfamily 0, group B, member 1
			si:dkey-39n1.2 si:dkey-39n1.2
			hoxd12a homeo box D12a
			nog5 noggin 5
			scxa scleraxis homolog A (mouse)
			zgc:162213 zgc:162213
			zgc:162612 zgc:162612
			zgc:171494 zgc:171494
			atoh2a atonal homolog 2a
			maf v-maf musculoaponeurotic fibrosarcoma (avian) oncogene homolog
			mitfb microphthalmia-associated transcription factor b
			cebpa CCAAT/enhancer binding protein (C/EBP), alpha
			gbx1 gastrulation brain homeobox 1
			gbx2 gastrulation brain homeo box 2
			trh1 trh1 protein
			tlx1 T-cell leukemia, homeobox 1
			tlx3b T-cell leukemia, homeobox 3b
			sox19a SRY-box containing gene 19a
			foxa2 forkhead box A2
			neurod neurogenic differentiation
			twist3 twist3
			egr2b early growth response 2b
			eng2b engrailed 2b
			eng1a engrailed 1a
			her3 hairy-related 3
			atoh1a atonal homolog 1a
			otpb orthopedia homolog b
			hoxa2b homeo box A2b
			hoxd4a homeo box D4a
			hoxb8a homeo box B8a
			hoxb9a homeo box B9a
			hoxc6a homeo box C6a
			hoxd9a homeo box D9a
			hoxa11b homeo box A11b
			pou3f3a POU class 3 homeobox 3a
			hoxa10b homeo box A10b
			dbx1a developing brain homeobox 1a
			pou3f2 POU class 3 homeobox 2
			pou3f1 POU class 3 homeobox 1
			hoxc11a homeo box C11a
			hoxd10a homeo box D10a
			hoxd13a homeo box D13a
			pax2a paired box gene 2a
			nr2f5 nuclear receptor subfamily 2, group F, member 5
			lhx3 LIM homeobox 3
			lhx1a LIM homeobox 1a
			lhx5 LIM homeobox 5
			ascl1a achaete-scute complex-like 1a (Drosophila)
			ascl1b achaete-scute complex-like 1b (Drosophila)
			evx2 even-skipped homeobox 2
			gata5 GATA-binding protein 5
			evx1 even-skipped homeobox 1
			otx2 orthodenticle homolog 2
			cmyb transcription factor cmyb
			msxe muscle segment homeobox E
			pax3a paired box gene 3a
			pou4f3 POU domain, class 4, transcription factor 3
			foxb1.2 forkhead box B1.2
			sox21a SRY-box containing gene 21a
			foxd3 forkhead box D3
			dlx1a distal-less homeobox gene 1a
			dlx2a distal-less homeobox gene 2a
			dlx6a distal-less homeobox gene 6a
			fli1a friend leukemia integration 1a
			prox1 prospero-related homeobox gene 1
			nkx2.7 NK2 transcription factor related 7
			nr5a2 nuclear receptor subfamily 5, group A, member 2
			tal1 T-cell acute lymphocytic leukemia 1
			id2b inhibitor of DNA binding 2, dominant negative helix-loop-helix protein, b
			olig4 oligodendrocyte transcription factor 4
			olig2 oligodendrocyte lineage transcription factor 2
			hlx1 H2.0-like homeo box 1 (Drosophila)
			mknk2a MAP kinase-interacting serine/threonine kinase 2a
			fgfr2 fibroblast growth factor receptor 2
			nrarpb notch-regulated ankyrin repeat protein b
			foxi1 forkhead box I1
			fgf24 fibroblast growth factor 24
			ved ventrally expressed dharma/bozozok antagonist
			tbx1 T-box 1
			ptf1a pancreas specific transcription factor, 1a
			birc5a baculoviral IAP repeat-containing 5a
			vax2 ventral anterior homeobox 2
			vax1 ventral anterior homeobox 1
			sox2 SRY-box containing gene 2
			emx1 empty spiracles homeobox 1
			fli1b friend leukemia integration 1b
			foxi2 forkhead box I2
			nr2f1b nuclear receptor subfamily 2, group F, member 1b
			bhlhe22 basic helix-loop-helix family, member e22
			foxl1 forkhead box L1
			irx2a iroquois homeobox protein 2, a
			shox2 short stature homeobox 2
			pou4f2 POU domain, class 4, transcription factor 2
			nhlh2 nescient helix loop helix 2
			pitx3 paired-like homeodomain transcription factor 3
			irx1a iroquois homeobox protein 1, a
			zic5 zic family member 5 (odd-paired homolog, Drosophila)
			helt hey-like transcription factor
			phox2a paired-like homeobox 2a
			rps29 ribosomal protein S29
			hlxb9la homeo box HB9 like a
			sox21b SRY-box containing gene 21 b
			nkx1.2lb NK1 transcription factor related 2-like,b
			zfpm1 zinc finger protein, multitype 1
			zgc:162905 zgc:162905
			fgf17 fibroblast growth factor 17
			nr4a2b nuclear receptor subfamily 4, group A, member 2b
			sox1a SRY-box containing gene 1a
			gata2b GATA-binding protein 2b
			lhx6 LIM homeobox 6
			hoxc8a homeo box C8a
			dmrta2 doublesex and mab-3 related transcription factor like family A2
			nkx2.2b NK2 transcription factor related 2b
			atoh1b atonal homolog 1b
			tfap2c transcription factor AP-2 gamma (activating enhancer binding protein 2 gamma)
			erg v-ets erythroblastosis virus E26 oncogene like (avian)
			foxj1b forkhead box J1b
			phox2b paired-like homeobox 2b
			tfap2b transcription factor AP-2 beta
			palm paralemmin
			cyr61 cysteine-rich, angiogenic inducer, 61
			six6b sine oculis-related homeobox 6b
			uncx4.1 Unc4.1 homeobox (C. elegans)
			nrl neural retina leucine zipper
			lmx1b.1 LIM homeobox transcription factor 1, beta 1
			lmx1b.2 LIM homeobox transcription factor 1, beta 2
			hmx2 H6 family homeobox 2
			etv2 ets variant gene 2
			sox14 SRY-box containing gene 14
			tcf21 transcription factor 21
			fezf1 FEZ family zinc finger 1
			si:dkey-61p9.3 si:dkey-61p9.3
			bhlhe23 basic helix-loop-helix family, member e23
			esrp1 epithelial splicing regulatory protein 1
			drgx dorsal root ganglia homeobox
			gsx2 GS homeobox 2
			zgc:171531 zgc:171531
			hoxc12a homeo box C12a
			sox1b SRY-box containing gene 1b
			zgc:158781 zgc:158781
			olig3 oligodendrocyte transcription factor 3
			zgc:114196 zgc:114196
			hoxa13a homeo box A13a
			rfx3 regulatory factor X, 3 (influences HLA class II expression)
			foxg1c forkhead box G1c
			si:dkeyp-35f11.3 si:dkeyp-35f11.3
			zgc:158291 zgc:158291
			tbx18 T-box 18
			tbx20 T-box 20
			hey1 hairy/enhancer-of-split related with YRPW motif 1
			hoxb7a homeo box B7a
			hoxc6b homeo box C6b
			hoxc1a homeo box C1a
			hoxa9a homeo box A9a
			hoxa9b homeo box A9b
			pou4f1 POU domain, class 4, transcription factor 1
			hoxc13a homeo box C13a
			hoxc12b homeo box C12b
			hoxc13b homeo box C13b
			gata6 GATA-binding protein 6
			zic2a zic family member 2 (odd-paired homolog, Drosophila), a
			mxtx2 mix-type homeobox gene 2
			nkx2.1a NK2 homeobox 1a
			runx3 runt-related transcription factor 3
			her7 hairy and enhancer of split related-7
			fezf2 FEZ family zinc finger 2
			pax2b paired box gene 2b
			eomesa eomesodermin homolog a
			vox ventral homeobox
			sox19b SRY-box containing gene 19b
			zgc:123214 zgc:123214
			zgc:136878 zgc:136878
			pitx1 paired-like homeodomain transcription factor 1
			irf1 interferon regulatory factor 1
			foxl2 forkhead box L2
			hes2.2 hairy and enhancer of split 2.2
			hmx4 H6 family homeobox 4
			pmaip1 phorbol-12-myristate-13-acetate-induced protein 1
			zgc:153027 zgc:153027
			runx1t1 runt-related transcription factor 1; translocated to, 1 (cyclin D-related)
			zgc:136531 zgc:136531
			lhx2 LIM homeobox 2
			foxc1b forkhead box C1b
			igfbp1b insulin-like growth factor binding protein 1b
			hmx1 H6 homeo box 1
			igfbp2b insulin-like growth factor binding protein 2b
			crx cone-rod homeobox
7.67e-21	137	678	[GO:0032774] RNA biosynthetic process
			nr0b1 nuclear receptor subfamily 0, group B, member 1
			hoxd12a homeo box D12a
			zgc:162612 zgc:162612
			zgc:171494 zgc:171494
			sim2 single-minded homolog 2 (Drosophila)
			maf v-maf musculoaponeurotic fibrosarcoma (avian) oncogene homolog
			mitfb microphthalmia-associated transcription factor b
			cebpa CCAAT/enhancer binding protein (C/EBP), alpha
			gbx1 gastrulation brain homeobox 1
			gbx2 gastrulation brain homeo box 2
			trh1 trh1 protein
			tlx1 T-cell leukemia, homeobox 1
			tlx3b T-cell leukemia, homeobox 3b
			foxa2 forkhead box A2
			eng2b engrailed 2b
			eng1a engrailed 1a
			her3 hairy-related 3
			otpb orthopedia homolog b
			hoxa2b homeo box A2b
			hoxd4a homeo box D4a
			hoxb8a homeo box B8a
			hoxb9a homeo box B9a
			hoxc6a homeo box C6a
			hoxd9a homeo box D9a
			hoxa11b homeo box A11b
			pou3f3a POU class 3 homeobox 3a
			hoxa10b homeo box A10b
			dbx1a developing brain homeobox 1a
			pou3f2 POU class 3 homeobox 2
			pou3f1 POU class 3 homeobox 1
			hoxc11a homeo box C11a
			hoxd10a homeo box D10a
			hoxd13a homeo box D13a
			nr2f5 nuclear receptor subfamily 2, group F, member 5
			lhx3 LIM homeobox 3
			lhx1a LIM homeobox 1a
			lhx5 LIM homeobox 5
			evx2 even-skipped homeobox 2
			gata5 GATA-binding protein 5
			evx1 even-skipped homeobox 1
			otx2 orthodenticle homolog 2
			msxe muscle segment homeobox E
			pax3a paired box gene 3a
			pou4f3 POU domain, class 4, transcription factor 3
			foxb1.2 forkhead box B1.2
			sox21a SRY-box containing gene 21a
			foxd3 forkhead box D3
			dlx1a distal-less homeobox gene 1a
			dlx2a distal-less homeobox gene 2a
			dlx6a distal-less homeobox gene 6a
			fli1a friend leukemia integration 1a
			nkx2.7 NK2 transcription factor related 7
			nr5a2 nuclear receptor subfamily 5, group A, member 2
			hlx1 H2.0-like homeo box 1 (Drosophila)
			foxi1 forkhead box I1
			ved ventrally expressed dharma/bozozok antagonist
			tbx1 T-box 1
			ptf1a pancreas specific transcription factor, 1a
			vax2 ventral anterior homeobox 2
			vax1 ventral anterior homeobox 1
			emx1 empty spiracles homeobox 1
			fli1b friend leukemia integration 1b
			foxi2 forkhead box I2
			nr2f1b nuclear receptor subfamily 2, group F, member 1b
			foxl1 forkhead box L1
			irx2a iroquois homeobox protein 2, a
			shox2 short stature homeobox 2
			pou4f2 POU domain, class 4, transcription factor 2
			pitx3 paired-like homeodomain transcription factor 3
			irx1a iroquois homeobox protein 1, a
			helt hey-like transcription factor
			phox2a paired-like homeobox 2a
			kcnh2 potassium voltage-gated channel, subfamily H (eag-related), member 2
			hlxb9la homeo box HB9 like a
			nkx1.2lb NK1 transcription factor related 2-like,b
			zgc:162905 zgc:162905
			nr4a2b nuclear receptor subfamily 4, group A, member 2b
			zgc:92790 zgc:92790
			gata2b GATA-binding protein 2b
			lhx6 LIM homeobox 6
			hoxc8a homeo box C8a
			dmrta2 doublesex and mab-3 related transcription factor like family A2
			nkx2.2b NK2 transcription factor related 2b
			tfap2c transcription factor AP-2 gamma (activating enhancer binding protein 2 gamma)
			erg v-ets erythroblastosis virus E26 oncogene like (avian)
			foxj1b forkhead box J1b
			phox2b paired-like homeobox 2b
			tfap2b transcription factor AP-2 beta
			six6b sine oculis-related homeobox 6b
			uncx4.1 Unc4.1 homeobox (C. elegans)
			nrl neural retina leucine zipper
			lmx1b.1 LIM homeobox transcription factor 1, beta 1
			lmx1b.2 LIM homeobox transcription factor 1, beta 2
			hmx2 H6 family homeobox 2
			etv2 ets variant gene 2
			kcnh5a potassium voltage-gated channel, subfamily H (eag-related), member 5a
			drgx dorsal root ganglia homeobox
			kcnh1 potassium voltage-gated channel, subfamily H (eag-related), member 1
			gsx2 GS homeobox 2
			zgc:171531 zgc:171531
			hoxc12a homeo box C12a
			zgc:114196 zgc:114196
			hoxa13a homeo box A13a
			rfx3 regulatory factor X, 3 (influences HLA class II expression)
			foxg1c forkhead box G1c
			si:dkeyp-35f11.3 si:dkeyp-35f11.3
			zgc:158291 zgc:158291
			tbx18 T-box 18
			tbx20 T-box 20
			hey1 hairy/enhancer-of-split related with YRPW motif 1
			hoxb7a homeo box B7a
			hoxc6b homeo box C6b
			hoxc1a homeo box C1a
			hoxa9a homeo box A9a
			hoxa9b homeo box A9b
			pou4f1 POU domain, class 4, transcription factor 1
			hoxc13a homeo box C13a
			hoxc12b homeo box C12b
			hoxc13b homeo box C13b
			gata6 GATA-binding protein 6
			mxtx2 mix-type homeobox gene 2
			nkx2.1a NK2 homeobox 1a
			runx3 runt-related transcription factor 3
			her7 hairy and enhancer of split related-7
			eomesa eomesodermin homolog a
			vox ventral homeobox
			zgc:136878 zgc:136878
			pitx1 paired-like homeodomain transcription factor 1
			irf1 interferon regulatory factor 1
			foxl2 forkhead box L2
			hmx4 H6 family homeobox 4
			runx1t1 runt-related transcription factor 1; translocated to, 1 (cyclin D-related)
			zgc:136531 zgc:136531
			lhx2 LIM homeobox 2
			foxc1b forkhead box C1b
			hmx1 H6 homeo box 1
			crx cone-rod homeobox
4.74e-20	178	1014	[GO:0060255] regulation of macromolecule metabolic process
			olig1 oligodendrocyte lineage transcription factor 1
			nr0b1 nuclear receptor subfamily 0, group B, member 1
			hoxd12a homeo box D12a
			scxa scleraxis homolog A (mouse)
			zgc:162612 zgc:162612
			zgc:171494 zgc:171494
			atoh2a atonal homolog 2a
			sim2 single-minded homolog 2 (Drosophila)
			maf v-maf musculoaponeurotic fibrosarcoma (avian) oncogene homolog
			mitfb microphthalmia-associated transcription factor b
			cebpa CCAAT/enhancer binding protein (C/EBP), alpha
			gbx1 gastrulation brain homeobox 1
			gbx2 gastrulation brain homeo box 2
			trh1 trh1 protein
			tlx1 T-cell leukemia, homeobox 1
			tlx3b T-cell leukemia, homeobox 3b
			sox19a SRY-box containing gene 19a
			foxa2 forkhead box A2
			neurod neurogenic differentiation
			twist3 twist3
			egr2b early growth response 2b
			eng2b engrailed 2b
			eng1a engrailed 1a
			shha sonic hedgehog a
			her3 hairy-related 3
			atoh1a atonal homolog 1a
			otpb orthopedia homolog b
			hoxa2b homeo box A2b
			hoxd4a homeo box D4a
			hoxb8a homeo box B8a
			hoxb9a homeo box B9a
			hoxc6a homeo box C6a
			hoxd9a homeo box D9a
			hoxa11b homeo box A11b
			pou3f3a POU class 3 homeobox 3a
			hoxa10b homeo box A10b
			dbx1a developing brain homeobox 1a
			pou3f2 POU class 3 homeobox 2
			pou3f1 POU class 3 homeobox 1
			hoxc11a homeo box C11a
			hoxd10a homeo box D10a
			hoxd13a homeo box D13a
			pax2a paired box gene 2a
			nr2f5 nuclear receptor subfamily 2, group F, member 5
			lhx3 LIM homeobox 3
			lhx1a LIM homeobox 1a
			lhx5 LIM homeobox 5
			ascl1a achaete-scute complex-like 1a (Drosophila)
			ascl1b achaete-scute complex-like 1b (Drosophila)
			evx2 even-skipped homeobox 2
			gata5 GATA-binding protein 5
			evx1 even-skipped homeobox 1
			otx2 orthodenticle homolog 2
			cmyb transcription factor cmyb
			msxe muscle segment homeobox E
			pax3a paired box gene 3a
			pou4f3 POU domain, class 4, transcription factor 3
			foxb1.2 forkhead box B1.2
			sox21a SRY-box containing gene 21a
			foxd3 forkhead box D3
			dlx1a distal-less homeobox gene 1a
			dlx2a distal-less homeobox gene 2a
			dlx6a distal-less homeobox gene 6a
			fli1a friend leukemia integration 1a
			prox1 prospero-related homeobox gene 1
			nkx2.7 NK2 transcription factor related 7
			nr5a2 nuclear receptor subfamily 5, group A, member 2
			tal1 T-cell acute lymphocytic leukemia 1
			id2b inhibitor of DNA binding 2, dominant negative helix-loop-helix protein, b
			olig4 oligodendrocyte transcription factor 4
			olig2 oligodendrocyte lineage transcription factor 2
			hlx1 H2.0-like homeo box 1 (Drosophila)
			mknk2a MAP kinase-interacting serine/threonine kinase 2a
			nrarpb notch-regulated ankyrin repeat protein b
			foxi1 forkhead box I1
			ved ventrally expressed dharma/bozozok antagonist
			tbx1 T-box 1
			ptf1a pancreas specific transcription factor, 1a
			vax2 ventral anterior homeobox 2
			vax1 ventral anterior homeobox 1
			sox2 SRY-box containing gene 2
			emx1 empty spiracles homeobox 1
			fli1b friend leukemia integration 1b
			foxi2 forkhead box I2
			nr2f1b nuclear receptor subfamily 2, group F, member 1b
			bhlhe22 basic helix-loop-helix family, member e22
			foxl1 forkhead box L1
			irx2a iroquois homeobox protein 2, a
			shox2 short stature homeobox 2
			pou4f2 POU domain, class 4, transcription factor 2
			nhlh2 nescient helix loop helix 2
			pitx3 paired-like homeodomain transcription factor 3
			irx1a iroquois homeobox protein 1, a
			helt hey-like transcription factor
			phox2a paired-like homeobox 2a
			kcnh2 potassium voltage-gated channel, subfamily H (eag-related), member 2
			hlxb9la homeo box HB9 like a
			sox21b SRY-box containing gene 21 b
			nkx1.2lb NK1 transcription factor related 2-like,b
			zfpm1 zinc finger protein, multitype 1
			zgc:162905 zgc:162905
			nr4a2b nuclear receptor subfamily 4, group A, member 2b
			sox1a SRY-box containing gene 1a
			gata2b GATA-binding protein 2b
			lhx6 LIM homeobox 6
			hoxc8a homeo box C8a
			dmrta2 doublesex and mab-3 related transcription factor like family A2
			nkx2.2b NK2 transcription factor related 2b
			atoh1b atonal homolog 1b
			tfap2c transcription factor AP-2 gamma (activating enhancer binding protein 2 gamma)
			erg v-ets erythroblastosis virus E26 oncogene like (avian)
			foxj1b forkhead box J1b
			phox2b paired-like homeobox 2b
			tfap2b transcription factor AP-2 beta
			six6b sine oculis-related homeobox 6b
			uncx4.1 Unc4.1 homeobox (C. elegans)
			nrl neural retina leucine zipper
			lmx1b.1 LIM homeobox transcription factor 1, beta 1
			lmx1b.2 LIM homeobox transcription factor 1, beta 2
			hmx2 H6 family homeobox 2
			etv2 ets variant gene 2
			kcnh5a potassium voltage-gated channel, subfamily H (eag-related), member 5a
			sox14 SRY-box containing gene 14
			tcf21 transcription factor 21
			fezf1 FEZ family zinc finger 1
			bhlhe23 basic helix-loop-helix family, member e23
			esrp1 epithelial splicing regulatory protein 1
			drgx dorsal root ganglia homeobox
			kcnh1 potassium voltage-gated channel, subfamily H (eag-related), member 1
			gsx2 GS homeobox 2
			zgc:171531 zgc:171531
			hoxc12a homeo box C12a
			sox1b SRY-box containing gene 1b
			zgc:158781 zgc:158781
			olig3 oligodendrocyte transcription factor 3
			zgc:114196 zgc:114196
			hoxa13a homeo box A13a
			rfx3 regulatory factor X, 3 (influences HLA class II expression)
			foxg1c forkhead box G1c
			si:dkeyp-35f11.3 si:dkeyp-35f11.3
			zgc:158291 zgc:158291
			tbx18 T-box 18
			tbx20 T-box 20
			hey1 hairy/enhancer-of-split related with YRPW motif 1
			hoxb7a homeo box B7a
			hoxc6b homeo box C6b
			hoxc1a homeo box C1a
			hoxa9a homeo box A9a
			hoxa9b homeo box A9b
			pou4f1 POU domain, class 4, transcription factor 1
			hoxc13a homeo box C13a
			hoxc12b homeo box C12b
			hoxc13b homeo box C13b
			gata6 GATA-binding protein 6
			mxtx2 mix-type homeobox gene 2
			nkx2.1a NK2 homeobox 1a
			runx3 runt-related transcription factor 3
			her7 hairy and enhancer of split related-7
			fezf2 FEZ family zinc finger 2
			pax2b paired box gene 2b
			eomesa eomesodermin homolog a
			vox ventral homeobox
			sox19b SRY-box containing gene 19b
			zgc:123214 zgc:123214
			zgc:136878 zgc:136878
			pitx1 paired-like homeodomain transcription factor 1
			irf1 interferon regulatory factor 1
			foxl2 forkhead box L2
			npas4 neuronal PAS domain protein 4
			hes2.2 hairy and enhancer of split 2.2
			hmx4 H6 family homeobox 4
			runx1t1 runt-related transcription factor 1; translocated to, 1 (cyclin D-related)
			zgc:136531 zgc:136531
			lhx2 LIM homeobox 2
			foxc1b forkhead box C1b
			igfbp2a insulin-like growth factor binding protein 2a
			hmx1 H6 homeo box 1
			crx cone-rod homeobox
9.9e-15	82	374	[GO:0007186] G-protein coupled receptor protein signaling pathway
			htr1aa 5-hydroxytryptamine (serotonin) receptor 1A a
			si:dkey-257i7.3 si:dkey-257i7.3
			ptger4b prostaglandin E receptor 4 (subtype EP4) b
			taar65 trace amine associated receptor 65
			zgc:162188 zgc:162188
			zgc:162213 zgc:162213
			htr5a 5-hydroxytryptamine (serotonin) receptor 5A
			or132-1 odorant receptor, family H, subfamily 132, member 1
			or132-2 odorant receptor, family H, subfamily 132, member 2
			or125-6 odorant receptor, family E, subfamily 125, member 6
			or126-3 odorant receptor, family E, subfamily 126, member 3
			or125-3 odorant receptor, family E, subfamily 125, member 3
			or125-2 odorant receptor, family E, subfamily 125, member 2
			or115-5 odorant receptor, family F, subfamily 115, member 5
			or131-1 odorant receptor, family H, subfamily 131, member 1
			or125-1 odorant receptor, family E, subfamily 125, member 1
			or125-7 odorant receptor, family E, subfamily 125, member 7
			cxcr4a chemokine (C-X-C motif) receptor 4a
			adra2b adrenergic, alpha-2B-, receptor
			adra2c adrenergic, alpha-2C-, receptor
			adra2db adrenergic, alpha-2D-, receptor b
			drd3 dopamine receptor D3
			drd2a dopamine receptor D2a
			mc5rb melanocortin 5b receptor
			npy neuropeptide Y
			rho rhodopsin
			fzd8c frizzled homolog 8c
			or104-2 odorant receptor, family C, subfamily 104, member 2
			oprd1a opioid receptor, delta 1a
			pth1ra parathyroid hormone 1 receptor a
			mtnr1aa melatonin receptor 1A a
			mtnr1ba melatonin receptor type 1B a
			oprd1b opioid receptor, delta 1b
			opn4l opsin 4, like
			chrm2a cholinergic receptor, muscarinic 2a
			mc1r melanocortin 1 receptor
			tmtops teleost multiple tissue opsin
			oprk1 opioid receptor, kappa 1
			npffl neuropeptide FF-amide peptide precursor like
			pr2y4l pyrimidinergic receptor P2Y, G-protein coupled, 4-like
			htr5al 5-hydroxytryptamine (serotonin) receptor 5A like
			oprl1 opiate receptor-like 1
			cnr1 cannabinoid receptor 1
			gng7 guanine nucleotide binding protein (G protein), gamma 7
			rgs7 regulator of G-protein signalling 7
			gpr34l G protein-coupled receptor 34 like
			drd4a dopamine receptor D4a
			drd4b dopamine receptor D4b
			vipr1 vasoactive intestinal peptide receptor 1
			ghrhr growth hormone releasing hormone receptor
			zgc:110124 zgc:110124
			rgr retinal G protein coupled receptor
			tas2r200.2 taste receptor, type 2, member 200.2
			chrm5a cholinergic receptor, muscarinic 5a
			zgc:109930 zgc:109930
			grm1a glutamate receptor, metabotropic 1a
			valopb vertebrate ancient long opsin b
			hcrtr2 hypocretin (orexin) receptor 2
			hrh3 histamine receptor H3
			opn3 opsin 3 (encephalopsin, panopsin)
			aplnra apelin receptor a
			ptger4a prostaglandin E receptor 4 (subtype EP4) a
			rgs6 regulator of G-protein signalling 6
			gpr27 G protein-coupled receptor 27
			zgc:123246 zgc:123246
			or131-2 odorant receptor, family H, subfamily 131, member 2
			fzd9 frizzled homolog 9
			fzd8b frizzled homolog 8b
			or111-5 odorant receptor, family D, subfamily 111, member 5
			or103-4 odorant receptor, family C, subfamily 103, member 4
			oprm1 opioid receptor, mu 1
			gpr39 G protein-coupled receptor 39
			ghrhrl growth hormone releasing hormone receptor, like
			si:dkey-211g8.1 si:dkey-211g8.1
			rxfp3 relaxin/insulin-like family peptide receptor 3
			si:ch211-119b12.2 si:ch211-119b12.2
			si:ch211-119b12.1 si:ch211-119b12.1
			si:ch211-199g17.3 si:ch211-199g17.3
			or115-1 odorant receptor, family F, subfamily 115, member 1
			or111-9 odorant receptor, family D, subfamily 111, member 9
			or111-4 odorant receptor, family D, subfamily 111, member 4
			or111-8 odorant receptor, family D, subfamily 111, member 8
5.72e-14	111	602	[GO:0023033] signaling pathway
			htr1aa 5-hydroxytryptamine (serotonin) receptor 1A a
			si:dkey-257i7.3 si:dkey-257i7.3
			ptger4b prostaglandin E receptor 4 (subtype EP4) b
			taar65 trace amine associated receptor 65
			zgc:162188 zgc:162188
			zgc:162213 zgc:162213
			htr5a 5-hydroxytryptamine (serotonin) receptor 5A
			or132-1 odorant receptor, family H, subfamily 132, member 1
			or132-2 odorant receptor, family H, subfamily 132, member 2
			or125-6 odorant receptor, family E, subfamily 125, member 6
			or126-3 odorant receptor, family E, subfamily 126, member 3
			or125-3 odorant receptor, family E, subfamily 125, member 3
			or125-2 odorant receptor, family E, subfamily 125, member 2
			or115-5 odorant receptor, family F, subfamily 115, member 5
			or131-1 odorant receptor, family H, subfamily 131, member 1
			or125-1 odorant receptor, family E, subfamily 125, member 1
			or125-7 odorant receptor, family E, subfamily 125, member 7
			cxcr4a chemokine (C-X-C motif) receptor 4a
			adra2b adrenergic, alpha-2B-, receptor
			adra2c adrenergic, alpha-2C-, receptor
			adra2db adrenergic, alpha-2D-, receptor b
			drd3 dopamine receptor D3
			drd2a dopamine receptor D2a
			mc5rb melanocortin 5b receptor
			dlc deltaC
			wnt4a wingless-type MMTV integration site family, member 4a
			dla deltaA
			dld deltaD
			nog2 noggin 2
			kita kit receptor a
			shha sonic hedgehog a
			npy neuropeptide Y
			rho rhodopsin
			ek1 eph-like kinase 1
			ek3 eph-like kinase 3
			fzd8c frizzled homolog 8c
			or104-2 odorant receptor, family C, subfamily 104, member 2
			oprd1a opioid receptor, delta 1a
			fgf3 fibroblast growth factor 3
			pth1ra parathyroid hormone 1 receptor a
			mtnr1aa melatonin receptor 1A a
			mtnr1ba melatonin receptor type 1B a
			lef1 lymphocyte enhancer binding factor 1
			sp8b sp8 transcription factor b
			hhip hedgehog interacting protein
			oprd1b opioid receptor, delta 1b
			opn4l opsin 4, like
			chrm2a cholinergic receptor, muscarinic 2a
			fgfr2 fibroblast growth factor receptor 2
			mc1r melanocortin 1 receptor
			nrarpb notch-regulated ankyrin repeat protein b
			tmtops teleost multiple tissue opsin
			oprk1 opioid receptor, kappa 1
			npffl neuropeptide FF-amide peptide precursor like
			pr2y4l pyrimidinergic receptor P2Y, G-protein coupled, 4-like
			htr5al 5-hydroxytryptamine (serotonin) receptor 5A like
			oprl1 opiate receptor-like 1
			zic5 zic family member 5 (odd-paired homolog, Drosophila)
			cnr1 cannabinoid receptor 1
			fgf17 fibroblast growth factor 17
			gng7 guanine nucleotide binding protein (G protein), gamma 7
			rgs7 regulator of G-protein signalling 7
			gpr34l G protein-coupled receptor 34 like
			grid2 glutamate receptor, ionotropic, delta 2
			drd4a dopamine receptor D4a
			drd4b dopamine receptor D4b
			scube2 signal peptide, CUB domain, EGF-like 2
			vipr1 vasoactive intestinal peptide receptor 1
			ghrhr growth hormone releasing hormone receptor
			zgc:110124 zgc:110124
			rgr retinal G protein coupled receptor
			tas2r200.2 taste receptor, type 2, member 200.2
			chrm5a cholinergic receptor, muscarinic 5a
			zgc:109930 zgc:109930
			grm1a glutamate receptor, metabotropic 1a
			wnt2bb wingless-type MMTV integration site family, member 2Bb
			valopb vertebrate ancient long opsin b
			hcrtr2 hypocretin (orexin) receptor 2
			hrh3 histamine receptor H3
			opn3 opsin 3 (encephalopsin, panopsin)
			aplnra apelin receptor a
			ptger4a prostaglandin E receptor 4 (subtype EP4) a
			rgs6 regulator of G-protein signalling 6
			bmpr2a bone morphogenetic protein receptor, type II a (serine/threonine kinase)
			dll4 delta-like 4 (Drosophila)
			gpr27 G protein-coupled receptor 27
			zgc:123246 zgc:123246
			or131-2 odorant receptor, family H, subfamily 131, member 2
			vsg1 vessel-specific 1
			hey1 hairy/enhancer-of-split related with YRPW motif 1
			fzd9 frizzled homolog 9
			fzd8b frizzled homolog 8b
			or111-5 odorant receptor, family D, subfamily 111, member 5
			or103-4 odorant receptor, family C, subfamily 103, member 4
			wnt3a wingless-type MMTV integration site family, member 3A
			epha4b eph receptor A4b
			oprm1 opioid receptor, mu 1
			nkd1 naked cuticle homolog 1 (Drosophila)
			gpr39 G protein-coupled receptor 39
			zgc:171574 zgc:171574
			ghrhrl growth hormone releasing hormone receptor, like
			si:dkey-211g8.1 si:dkey-211g8.1
			igfbp2a insulin-like growth factor binding protein 2a
			rxfp3 relaxin/insulin-like family peptide receptor 3
			si:ch211-119b12.2 si:ch211-119b12.2
			si:ch211-119b12.1 si:ch211-119b12.1
			si:ch211-199g17.3 si:ch211-199g17.3
			or115-1 odorant receptor, family F, subfamily 115, member 1
			or111-9 odorant receptor, family D, subfamily 111, member 9
			or111-4 odorant receptor, family D, subfamily 111, member 4
			or111-8 odorant receptor, family D, subfamily 111, member 8
2.96e-13	192	1305	[GO:0034645] cellular macromolecule biosynthetic process
			olig1 oligodendrocyte lineage transcription factor 1
			nr0b1 nuclear receptor subfamily 0, group B, member 1
			hoxd12a homeo box D12a
			scxa scleraxis homolog A (mouse)
			zgc:162612 zgc:162612
			zgc:171494 zgc:171494
			atoh2a atonal homolog 2a
			sim2 single-minded homolog 2 (Drosophila)
			maf v-maf musculoaponeurotic fibrosarcoma (avian) oncogene homolog
			mitfb microphthalmia-associated transcription factor b
			cebpa CCAAT/enhancer binding protein (C/EBP), alpha
			gbx1 gastrulation brain homeobox 1
			gbx2 gastrulation brain homeo box 2
			trh1 trh1 protein
			tlx1 T-cell leukemia, homeobox 1
			tlx3b T-cell leukemia, homeobox 3b
			sox19a SRY-box containing gene 19a
			foxa2 forkhead box A2
			neurod neurogenic differentiation
			twist3 twist3
			egr2b early growth response 2b
			eng2b engrailed 2b
			eng1a engrailed 1a
			her3 hairy-related 3
			atoh1a atonal homolog 1a
			otpb orthopedia homolog b
			hoxa2b homeo box A2b
			hoxd4a homeo box D4a
			hoxb8a homeo box B8a
			hoxb9a homeo box B9a
			hoxc6a homeo box C6a
			hoxd9a homeo box D9a
			hoxa11b homeo box A11b
			pou3f3a POU class 3 homeobox 3a
			hoxa10b homeo box A10b
			dbx1a developing brain homeobox 1a
			pou3f2 POU class 3 homeobox 2
			pou3f1 POU class 3 homeobox 1
			hoxc11a homeo box C11a
			hoxd10a homeo box D10a
			hoxd13a homeo box D13a
			pax2a paired box gene 2a
			nr2f5 nuclear receptor subfamily 2, group F, member 5
			lhx3 LIM homeobox 3
			lhx1a LIM homeobox 1a
			lhx5 LIM homeobox 5
			ascl1a achaete-scute complex-like 1a (Drosophila)
			ascl1b achaete-scute complex-like 1b (Drosophila)
			evx2 even-skipped homeobox 2
			gata5 GATA-binding protein 5
			evx1 even-skipped homeobox 1
			otx2 orthodenticle homolog 2
			cmyb transcription factor cmyb
			msxe muscle segment homeobox E
			pax3a paired box gene 3a
			pou4f3 POU domain, class 4, transcription factor 3
			foxb1.2 forkhead box B1.2
			sox21a SRY-box containing gene 21a
			foxd3 forkhead box D3
			dlx1a distal-less homeobox gene 1a
			dlx2a distal-less homeobox gene 2a
			dlx6a distal-less homeobox gene 6a
			fli1a friend leukemia integration 1a
			prox1 prospero-related homeobox gene 1
			nkx2.7 NK2 transcription factor related 7
			nr5a2 nuclear receptor subfamily 5, group A, member 2
			tal1 T-cell acute lymphocytic leukemia 1
			id2b inhibitor of DNA binding 2, dominant negative helix-loop-helix protein, b
			olig4 oligodendrocyte transcription factor 4
			olig2 oligodendrocyte lineage transcription factor 2
			rpl12 ribosomal protein L12
			hlx1 H2.0-like homeo box 1 (Drosophila)
			mknk2a MAP kinase-interacting serine/threonine kinase 2a
			rps3 ribosomal protein S3
			ogt.1 O-linked N-acetylglucosamine (GlcNAc) transferase (UDP-N-acetylglucosamine:polypeptide-N-acetylglucosaminyl transferase) 1
			nrarpb notch-regulated ankyrin repeat protein b
			foxi1 forkhead box I1
			ved ventrally expressed dharma/bozozok antagonist
			tbx1 T-box 1
			ptf1a pancreas specific transcription factor, 1a
			vax2 ventral anterior homeobox 2
			vax1 ventral anterior homeobox 1
			sox2 SRY-box containing gene 2
			emx1 empty spiracles homeobox 1
			fli1b friend leukemia integration 1b
			foxi2 forkhead box I2
			nr2f1b nuclear receptor subfamily 2, group F, member 1b
			bhlhe22 basic helix-loop-helix family, member e22
			foxl1 forkhead box L1
			irx2a iroquois homeobox protein 2, a
			rpl34 ribosomal protein L34
			shox2 short stature homeobox 2
			pou4f2 POU domain, class 4, transcription factor 2
			nhlh2 nescient helix loop helix 2
			pitx3 paired-like homeodomain transcription factor 3
			irx1a iroquois homeobox protein 1, a
			helt hey-like transcription factor
			phox2a paired-like homeobox 2a
			kcnh2 potassium voltage-gated channel, subfamily H (eag-related), member 2
			rps29 ribosomal protein S29
			hlxb9la homeo box HB9 like a
			sox21b SRY-box containing gene 21 b
			nkx1.2lb NK1 transcription factor related 2-like,b
			zfpm1 zinc finger protein, multitype 1
			zgc:162905 zgc:162905
			nr4a2b nuclear receptor subfamily 4, group A, member 2b
			sox1a SRY-box containing gene 1a
			rpl35a ribosomal protein L35a
			zgc:92790 zgc:92790
			gata2b GATA-binding protein 2b
			lhx6 LIM homeobox 6
			hoxc8a homeo box C8a
			dmrta2 doublesex and mab-3 related transcription factor like family A2
			nkx2.2b NK2 transcription factor related 2b
			atoh1b atonal homolog 1b
			tfap2c transcription factor AP-2 gamma (activating enhancer binding protein 2 gamma)
			erg v-ets erythroblastosis virus E26 oncogene like (avian)
			foxj1b forkhead box J1b
			phox2b paired-like homeobox 2b
			tfap2b transcription factor AP-2 beta
			st8sia4 ST8 alpha-N-acetyl-neuraminide alpha-2,8-sialyltransferase 4
			st8sia3 ST8 alpha-N-acetyl-neuraminide alpha-2,8-sialyltransferase 3
			six6b sine oculis-related homeobox 6b
			uncx4.1 Unc4.1 homeobox (C. elegans)
			nrl neural retina leucine zipper
			lmx1b.1 LIM homeobox transcription factor 1, beta 1
			lmx1b.2 LIM homeobox transcription factor 1, beta 2
			st8sia2 ST8 alpha-N-acetyl-neuraminide alpha-2,8-sialyltransferase 2
			hmx2 H6 family homeobox 2
			etv2 ets variant gene 2
			kcnh5a potassium voltage-gated channel, subfamily H (eag-related), member 5a
			sox14 SRY-box containing gene 14
			mrps18a mitochondrial ribosomal protein S18A
			tcf21 transcription factor 21
			zgc:153912 zgc:153912
			fezf1 FEZ family zinc finger 1
			bhlhe23 basic helix-loop-helix family, member e23
			drgx dorsal root ganglia homeobox
			kcnh1 potassium voltage-gated channel, subfamily H (eag-related), member 1
			gsx2 GS homeobox 2
			zgc:171531 zgc:171531
			hoxc12a homeo box C12a
			sox1b SRY-box containing gene 1b
			zgc:171591 zgc:171591
			zgc:158781 zgc:158781
			olig3 oligodendrocyte transcription factor 3
			zgc:114196 zgc:114196
			hoxa13a homeo box A13a
			rfx3 regulatory factor X, 3 (influences HLA class II expression)
			foxg1c forkhead box G1c
			si:dkeyp-35f11.3 si:dkeyp-35f11.3
			zgc:158291 zgc:158291
			tbx18 T-box 18
			tbx20 T-box 20
			hey1 hairy/enhancer-of-split related with YRPW motif 1
			hoxb7a homeo box B7a
			hoxc6b homeo box C6b
			hoxc1a homeo box C1a
			hoxa9a homeo box A9a
			hoxa9b homeo box A9b
			pou4f1 POU domain, class 4, transcription factor 1
			hoxc13a homeo box C13a
			hoxc12b homeo box C12b
			hoxc13b homeo box C13b
			gata6 GATA-binding protein 6
			mxtx2 mix-type homeobox gene 2
			nkx2.1a NK2 homeobox 1a
			runx3 runt-related transcription factor 3
			her7 hairy and enhancer of split related-7
			slc40a1 solute carrier family 40 (iron-regulated transporter), member 1
			fezf2 FEZ family zinc finger 2
			pax2b paired box gene 2b
			eomesa eomesodermin homolog a
			vox ventral homeobox
			sox19b SRY-box containing gene 19b
			zgc:123214 zgc:123214
			zgc:136878 zgc:136878
			pitx1 paired-like homeodomain transcription factor 1
			irf1 interferon regulatory factor 1
			foxl2 forkhead box L2
			npas4 neuronal PAS domain protein 4
			hes2.2 hairy and enhancer of split 2.2
			hmx4 H6 family homeobox 4
			rps16 ribosomal protein S16
			runx1t1 runt-related transcription factor 1; translocated to, 1 (cyclin D-related)
			zgc:136531 zgc:136531
			zgc:101733 zgc:101733
			lhx2 LIM homeobox 2
			foxc1b forkhead box C1b
			igfbp2a insulin-like growth factor binding protein 2a
			hmx1 H6 homeo box 1
			crx cone-rod homeobox
5.03e-12	193	1353	[GO:0010467] gene expression
			olig1 oligodendrocyte lineage transcription factor 1
			nr0b1 nuclear receptor subfamily 0, group B, member 1
			hoxd12a homeo box D12a
			scxa scleraxis homolog A (mouse)
			zgc:162612 zgc:162612
			zgc:165601 zgc:165601
			zgc:171494 zgc:171494
			atoh2a atonal homolog 2a
			sim2 single-minded homolog 2 (Drosophila)
			maf v-maf musculoaponeurotic fibrosarcoma (avian) oncogene homolog
			mitfb microphthalmia-associated transcription factor b
			cebpa CCAAT/enhancer binding protein (C/EBP), alpha
			gbx1 gastrulation brain homeobox 1
			gbx2 gastrulation brain homeo box 2
			trh1 trh1 protein
			tlx1 T-cell leukemia, homeobox 1
			tlx3b T-cell leukemia, homeobox 3b
			sox19a SRY-box containing gene 19a
			foxa2 forkhead box A2
			neurod neurogenic differentiation
			twist3 twist3
			egr2b early growth response 2b
			eng2b engrailed 2b
			eng1a engrailed 1a
			shha sonic hedgehog a
			her3 hairy-related 3
			atoh1a atonal homolog 1a
			otpb orthopedia homolog b
			hoxa2b homeo box A2b
			hoxd4a homeo box D4a
			hoxb8a homeo box B8a
			hoxb9a homeo box B9a
			hoxc6a homeo box C6a
			hoxd9a homeo box D9a
			hoxa11b homeo box A11b
			pou3f3a POU class 3 homeobox 3a
			hoxa10b homeo box A10b
			dbx1a developing brain homeobox 1a
			pou3f2 POU class 3 homeobox 2
			pou3f1 POU class 3 homeobox 1
			hoxc11a homeo box C11a
			hoxd10a homeo box D10a
			hoxd13a homeo box D13a
			pax2a paired box gene 2a
			nr2f5 nuclear receptor subfamily 2, group F, member 5
			lhx3 LIM homeobox 3
			lhx1a LIM homeobox 1a
			lhx5 LIM homeobox 5
			ascl1a achaete-scute complex-like 1a (Drosophila)
			ascl1b achaete-scute complex-like 1b (Drosophila)
			evx2 even-skipped homeobox 2
			gata5 GATA-binding protein 5
			evx1 even-skipped homeobox 1
			otx2 orthodenticle homolog 2
			cmyb transcription factor cmyb
			msxe muscle segment homeobox E
			pax3a paired box gene 3a
			pou4f3 POU domain, class 4, transcription factor 3
			foxb1.2 forkhead box B1.2
			sox21a SRY-box containing gene 21a
			foxd3 forkhead box D3
			dlx1a distal-less homeobox gene 1a
			dlx2a distal-less homeobox gene 2a
			dlx6a distal-less homeobox gene 6a
			fli1a friend leukemia integration 1a
			prox1 prospero-related homeobox gene 1
			nkx2.7 NK2 transcription factor related 7
			nr5a2 nuclear receptor subfamily 5, group A, member 2
			tal1 T-cell acute lymphocytic leukemia 1
			id2b inhibitor of DNA binding 2, dominant negative helix-loop-helix protein, b
			olig4 oligodendrocyte transcription factor 4
			olig2 oligodendrocyte lineage transcription factor 2
			rpl12 ribosomal protein L12
			hlx1 H2.0-like homeo box 1 (Drosophila)
			mknk2a MAP kinase-interacting serine/threonine kinase 2a
			rps3 ribosomal protein S3
			nrarpb notch-regulated ankyrin repeat protein b
			foxi1 forkhead box I1
			ved ventrally expressed dharma/bozozok antagonist
			tbx1 T-box 1
			ptf1a pancreas specific transcription factor, 1a
			vax2 ventral anterior homeobox 2
			vax1 ventral anterior homeobox 1
			sox2 SRY-box containing gene 2
			emx1 empty spiracles homeobox 1
			fli1b friend leukemia integration 1b
			foxi2 forkhead box I2
			prpf31 PRP31 pre-mRNA processing factor 31 homolog (yeast)
			nr2f1b nuclear receptor subfamily 2, group F, member 1b
			bhlhe22 basic helix-loop-helix family, member e22
			foxl1 forkhead box L1
			irx2a iroquois homeobox protein 2, a
			rpl34 ribosomal protein L34
			shox2 short stature homeobox 2
			pou4f2 POU domain, class 4, transcription factor 2
			nhlh2 nescient helix loop helix 2
			pitx3 paired-like homeodomain transcription factor 3
			irx1a iroquois homeobox protein 1, a
			helt hey-like transcription factor
			phox2a paired-like homeobox 2a
			kcnh2 potassium voltage-gated channel, subfamily H (eag-related), member 2
			rps29 ribosomal protein S29
			hlxb9la homeo box HB9 like a
			sox21b SRY-box containing gene 21 b
			nkx1.2lb NK1 transcription factor related 2-like,b
			zfpm1 zinc finger protein, multitype 1
			zgc:162905 zgc:162905
			nr4a2b nuclear receptor subfamily 4, group A, member 2b
			sox1a SRY-box containing gene 1a
			rpl35a ribosomal protein L35a
			zgc:92790 zgc:92790
			gata2b GATA-binding protein 2b
			lhx6 LIM homeobox 6
			hoxc8a homeo box C8a
			dmrta2 doublesex and mab-3 related transcription factor like family A2
			nkx2.2b NK2 transcription factor related 2b
			atoh1b atonal homolog 1b
			tfap2c transcription factor AP-2 gamma (activating enhancer binding protein 2 gamma)
			erg v-ets erythroblastosis virus E26 oncogene like (avian)
			foxj1b forkhead box J1b
			pop5 processing of precursor 5, ribonuclease P/MRP subunit (S. cerevisiae)
			phox2b paired-like homeobox 2b
			tfap2b transcription factor AP-2 beta
			six6b sine oculis-related homeobox 6b
			uncx4.1 Unc4.1 homeobox (C. elegans)
			nrl neural retina leucine zipper
			lmx1b.1 LIM homeobox transcription factor 1, beta 1
			lmx1b.2 LIM homeobox transcription factor 1, beta 2
			hmx2 H6 family homeobox 2
			etv2 ets variant gene 2
			kcnh5a potassium voltage-gated channel, subfamily H (eag-related), member 5a
			sox14 SRY-box containing gene 14
			mrps18a mitochondrial ribosomal protein S18A
			tcf21 transcription factor 21
			fezf1 FEZ family zinc finger 1
			bhlhe23 basic helix-loop-helix family, member e23
			esrp1 epithelial splicing regulatory protein 1
			drgx dorsal root ganglia homeobox
			kcnh1 potassium voltage-gated channel, subfamily H (eag-related), member 1
			gsx2 GS homeobox 2
			pus7l pseudouridylate synthase 7 homolog (S. cerevisiae)-like
			zgc:171531 zgc:171531
			hoxc12a homeo box C12a
			sox1b SRY-box containing gene 1b
			zgc:171591 zgc:171591
			zgc:158781 zgc:158781
			olig3 oligodendrocyte transcription factor 3
			zgc:114196 zgc:114196
			hoxa13a homeo box A13a
			rfx3 regulatory factor X, 3 (influences HLA class II expression)
			foxg1c forkhead box G1c
			si:dkeyp-35f11.3 si:dkeyp-35f11.3
			zgc:158291 zgc:158291
			tbx18 T-box 18
			esrp2 epithelial splicing regulatory protein 2
			tbx20 T-box 20
			hey1 hairy/enhancer-of-split related with YRPW motif 1
			hoxb7a homeo box B7a
			hoxc6b homeo box C6b
			hoxc1a homeo box C1a
			hoxa9a homeo box A9a
			hoxa9b homeo box A9b
			pou4f1 POU domain, class 4, transcription factor 1
			hoxc13a homeo box C13a
			hoxc12b homeo box C12b
			hoxc13b homeo box C13b
			gata6 GATA-binding protein 6
			mxtx2 mix-type homeobox gene 2
			nkx2.1a NK2 homeobox 1a
			runx3 runt-related transcription factor 3
			her7 hairy and enhancer of split related-7
			fezf2 FEZ family zinc finger 2
			pax2b paired box gene 2b
			zgc:162982 zgc:162982
			ihha Indian hedgehog homolog a
			eomesa eomesodermin homolog a
			vox ventral homeobox
			sox19b SRY-box containing gene 19b
			zgc:123214 zgc:123214
			zgc:136878 zgc:136878
			pitx1 paired-like homeodomain transcription factor 1
			irf1 interferon regulatory factor 1
			foxl2 forkhead box L2
			npas4 neuronal PAS domain protein 4
			hes2.2 hairy and enhancer of split 2.2
			hmx4 H6 family homeobox 4
			rps16 ribosomal protein S16
			runx1t1 runt-related transcription factor 1; translocated to, 1 (cyclin D-related)
			zgc:136531 zgc:136531
			lhx2 LIM homeobox 2
			foxc1b forkhead box C1b
			hmx1 H6 homeo box 1
			crx cone-rod homeobox
5.01e-10	139	932	[GO:0023046] signaling process
			htr1aa 5-hydroxytryptamine (serotonin) receptor 1A a
			zgc:172112 zgc:172112
			stmn2b stathmin-like 2b
			si:dkey-257i7.3 si:dkey-257i7.3
			ptger4b prostaglandin E receptor 4 (subtype EP4) b
			prkcba protein kinase C, beta a
			rps6ka3b ribosomal protein S6 kinase, polypeptide 3b
			taar65 trace amine associated receptor 65
			zgc:162188 zgc:162188
			htr5a 5-hydroxytryptamine (serotonin) receptor 5A
			zgc:173915 zgc:173915
			zgc:172124 zgc:172124
			or125-6 odorant receptor, family E, subfamily 125, member 6
			or126-3 odorant receptor, family E, subfamily 126, member 3
			or125-3 odorant receptor, family E, subfamily 125, member 3
			or125-2 odorant receptor, family E, subfamily 125, member 2
			or125-1 odorant receptor, family E, subfamily 125, member 1
			or125-7 odorant receptor, family E, subfamily 125, member 7
			chat choline acetyltransferase
			sim2 single-minded homolog 2 (Drosophila)
			cxcr4a chemokine (C-X-C motif) receptor 4a
			adra2b adrenergic, alpha-2B-, receptor
			adra2c adrenergic, alpha-2C-, receptor
			adra2db adrenergic, alpha-2D-, receptor b
			drd3 dopamine receptor D3
			drd2a dopamine receptor D2a
			mc5rb melanocortin 5b receptor
			foxa2 forkhead box A2
			dld deltaD
			odz4 odd Oz/ten-m homolog 4
			nog2 noggin 2
			egr2b early growth response 2b
			shha sonic hedgehog a
			rho rhodopsin
			fzd8c frizzled homolog 8c
			cyp26a1 cytochrome P450, subfamily XXVIA, polypeptide 1
			or104-2 odorant receptor, family C, subfamily 104, member 2
			shhb sonic hedgehog b
			oprd1a opioid receptor, delta 1a
			fgf3 fibroblast growth factor 3
			pth1ra parathyroid hormone 1 receptor a
			mtnr1aa melatonin receptor 1A a
			mtnr1ba melatonin receptor type 1B a
			rock2b rho-associated, coiled-coil containing protein kinase 2b
			racgap1 Rac GTPase-activating protein 1
			sp8b sp8 transcription factor b
			hhip hedgehog interacting protein
			diras1 DIRAS family, GTP-binding RAS-like 1
			oprd1b opioid receptor, delta 1b
			opn4l opsin 4, like
			chrm2a cholinergic receptor, muscarinic 2a
			mc1r melanocortin 1 receptor
			tmtops teleost multiple tissue opsin
			oprk1 opioid receptor, kappa 1
			paqr8 progestin and adipoQ receptor family member VIII
			paqr7b progestin and adipoQ receptor family member VII, b
			pr2y4l pyrimidinergic receptor P2Y, G-protein coupled, 4-like
			htr5al 5-hydroxytryptamine (serotonin) receptor 5A like
			arf3b ADP-ribosylation factor 3b
			gad1 glutamate decarboxylase 1
			cx35 connexin 35
			pik3cd phosphoinositide-3-kinase, catalytic, delta polypeptide
			oprl1 opiate receptor-like 1
			tlr1 toll-like receptor 1
			tlr9 toll-like receptor 9
			cnr1 cannabinoid receptor 1
			kcnh2 potassium voltage-gated channel, subfamily H (eag-related), member 2
			zgc:73061 zgc:73061
			gng7 guanine nucleotide binding protein (G protein), gamma 7
			zgc:92666 zgc:92666
			ppp1r1c protein phosphatase 1, regulatory (inhibitor) subunit 1C
			rgs7 regulator of G-protein signalling 7
			stac3 SH3 and cysteine rich domain 3
			ralba v-ral simian leukemia viral oncogene homolog Ba (ras related)
			gpr34l G protein-coupled receptor 34 like
			unc5b unc-5 homolog B (C. elegans)
			arl6 ADP-ribosylation factor-like 6
			angptl2 angiopoietin-like 2
			drd4a dopamine receptor D4a
			drd4b dopamine receptor D4b
			scube2 signal peptide, CUB domain, EGF-like 2
			vipr1 vasoactive intestinal peptide receptor 1
			ghrhr growth hormone releasing hormone receptor
			zgc:112018 zgc:112018
			angptl1 angiopoietin-like 1
			zgc:110124 zgc:110124
			stmn1b stathmin 1b
			rgr retinal G protein coupled receptor
			tas2r200.2 taste receptor, type 2, member 200.2
			rasgrf2 Ras protein-specific guanine nucleotide-releasing factor 2
			zgc:109913 zgc:109913
			chrm5a cholinergic receptor, muscarinic 5a
			zgc:109930 zgc:109930
[truncated: 1,591 more rows]
